# Supplementary material for: Di-tert-butyl 2,6,11-trioxo-2,3-dihydro-1H-anthra[1,2-d]imidazole-1,3-diacetate
Source: Acta Crystallogr Sect E Struct Rep Online. 2011 Jun 18;67(Pt 7):o1730. doi: 10.1107/S1600536811022914 (PMC3152101; doi:10.1107/S1600536811022914)
Supplement: Supplementary file 2 [file e-67-o1730-Isup2.hkl]

# 
# h,k,l, Fc-squared, Fo-squared, sigma(Fo-squared) and status flag 
# 
data_I
_shelx_title '  P21/c' 
_shelx_refln_list_code          4 
_shelx_F_calc_maximum      343.85 
_exptl_crystal_F_000      1040.00 
_reflns_d_resolution_high  0.7997 
 
loop_ 
 _symmetry_equiv_pos_as_xyz 
 'x, y, z' 
 '-x, y+1/2, -z+1/2' 
 '-x, -y, -z' 
 'x, -y-1/2, z-1/2' 
 
_cell_length_a    19.5785 
_cell_length_b    13.0330 
_cell_length_c     9.9269 
_cell_angle_alpha  90.000 
_cell_angle_beta   90.583 
_cell_angle_gamma  90.000 
 
_shelx_F_squared_multiplier     1.000 
 
loop_ 
 _refln_index_h 
 _refln_index_k 
 _refln_index_l 
 _refln_F_squared_calc 
 _refln_F_squared_meas 
 _refln_F_squared_sigma 
 _refln_observed_status 
   2   0   0     6963.34     7180.06    127.80 o 
   3   0   0     9453.49     8225.36    107.12 o 
   4   0   0    19157.01    19480.28    228.01 o 
   5   0   0      621.62      610.57     10.61 o 
   6   0   0     2923.93     3071.20     36.86 o 
   7   0   0      574.03      649.60     10.93 o 
   8   0   0       76.99       29.70      4.91 o 
   9   0   0     3949.01     3939.32     48.12 o 
  10   0   0       96.35       89.45      8.16 o 
  11   0   0       20.98       26.26      7.21 o 
  12   0   0      674.31      605.90     15.46 o 
  13   0   0        0.46       -1.18      6.93 o 
  14   0   0       28.71       12.85      7.92 o 
  15   0   0      324.16      375.65     16.65 o 
  16   0   0      125.82      128.84     13.81 o 
  17   0   0      460.98      475.97     20.92 o 
  18   0   0       15.42       28.97     13.14 o 
  19   0   0      435.81      469.77     25.44 o 
  20   0   0       13.60       30.45     28.36 o 
  21   0   0      278.26      263.46     29.16 o 
  22   0   0      458.29      506.67     44.69 o 
  23   0   0       42.19       41.53     27.72 o 
  24   0   0       27.01       66.26     24.12 o 
   1   1   0    20606.60    19324.38    612.33 o 
   2   1   0        1.45       41.77      2.98 o 
   3   1   0     8155.49     7758.04     86.70 o 
   4   1   0     7553.17     7332.44     77.20 o 
   5   1   0      342.60      235.34      6.47 o 
   6   1   0      585.69      520.82      7.90 o 
   7   1   0     1884.27     1833.65     18.68 o 
   8   1   0       19.09        7.23      3.79 o 
   9   1   0        2.46       -4.10      4.10 o 
  10   1   0        4.42       -4.05      4.05 o 
  11   1   0      783.38      730.92     11.18 o 
  12   1   0      170.97      221.72      7.12 o 
  13   1   0      404.13      422.32      9.33 o 
  14   1   0        7.62        3.09      4.95 o 
  15   1   0       90.91       92.23      7.17 o 
  16   1   0      443.36      400.78     12.54 o 
  17   1   0      115.33      139.63     10.21 o 
  18   1   0       15.23       23.51      9.75 o 
  19   1   0      312.99      367.69     19.85 o 
  20   1   0      527.17      533.04     24.32 o 
  21   1   0       34.64       33.95     20.99 o 
  22   1   0        3.56      -11.85     13.58 o 
  23   1   0      262.45      207.58     21.08 o 
  24   1   0       24.57       29.11     16.61 o 
   0   2   0    10817.67    11634.71    152.30 o 
   1   2   0     1267.07      862.47     10.66 o 
   2   2   0        0.19        7.48      2.31 o 
   3   2   0     2812.07     2350.79     25.54 o 
   4   2   0     1131.78      832.50     10.62 o 
   5   2   0     7183.86     7054.06     59.35 o 
   6   2   0      983.05      834.89     10.63 o 
   7   2   0     2995.22     2788.00     28.32 o 
   8   2   0     3831.41     3718.93     35.13 o 
   9   2   0     1852.71     1697.28     17.29 o 
  10   2   0      135.45      155.95      6.09 o 
  11   2   0        1.04        8.13      4.39 o 
  12   2   0        0.57       -3.48      4.21 o 
  13   2   0      426.55      399.07      8.82 o 
  14   2   0     1178.70     1140.78     15.05 o 
  15   2   0       11.15        6.45      5.54 o 
  16   2   0        3.99        4.95      6.38 o 
  17   2   0      182.32      196.02      9.90 o 
  18   2   0      126.54      141.08     13.28 o 
  19   2   0      234.37      251.53     17.13 o 
  20   2   0       11.22       17.20     12.19 o 
  21   2   0      607.49      559.98     40.59 o 
  22   2   0      117.04      123.67     18.11 o 
  23   2   0        2.95       -2.23     14.74 o 
  24   2   0        2.65       -0.27     15.19 o 
   1   3   0     1014.87      952.19     11.25 o 
   2   3   0     3820.07     3705.99     33.60 o 
   3   3   0       48.34       50.09      3.74 o 
   4   3   0     4593.04     4307.07     42.46 o 
   5   3   0       18.19       10.68      3.37 o 
   6   3   0     1168.41     1137.14     13.38 o 
   7   3   0      142.72      148.48      5.28 o 
   8   3   0     1949.68     1895.87     19.56 o 
   9   3   0      265.81      289.01      7.75 o 
  10   3   0      286.16      364.89      8.67 o 
  11   3   0      993.90      981.12     13.30 o 
  12   3   0     1611.44     1618.41     18.64 o 
  13   3   0      331.87      321.51      8.39 o 
  14   3   0      103.81      111.77      6.50 o 
  15   3   0      840.62      807.60     14.69 o 
  16   3   0      190.54      210.00      9.79 o 
  17   3   0      294.35      302.70     12.33 o 
  18   3   0       25.45       14.76     10.75 o 
  19   3   0      114.65      108.52     14.24 o 
  20   3   0      442.58      476.75     21.31 o 
  21   3   0        0.50      -12.11     12.11 o 
  22   3   0       89.54       97.00     21.02 o 
  23   3   0       26.40       10.17     15.62 o 
  24   3   0       59.02       81.82     25.00 o 
   0   4   0       10.66       12.80      5.84 o 
   1   4   0     1406.42     1072.84     11.61 o 
   2   4   0      269.71      292.79      6.12 o 
   3   4   0     1925.81     1887.55     18.39 o 
   4   4   0        6.17       16.19      3.39 o 
   5   4   0        3.27        0.01      3.21 o 
   6   4   0      975.65      891.21     11.40 o 
   7   4   0      496.81      543.39      9.04 o 
   8   4   0      142.32      214.91      6.43 o 
   9   4   0     1754.86     1744.66     18.94 o 
  10   4   0       45.20       61.07      5.47 o 
  11   4   0        1.16       -0.05      4.67 o 
  12   4   0      493.57      464.89     10.22 o 
  13   4   0      157.22      178.05      7.32 o 
  14   4   0      396.96      417.19     10.48 o 
  15   4   0      105.67      108.02      7.87 o 
  16   4   0       70.50       88.58      8.84 o 
  17   4   0       51.11       57.98      9.07 o 
  18   4   0       22.17       36.24     11.93 o 
  19   4   0        5.10       -7.41     13.10 o 
  20   4   0      115.93      138.71     15.58 o 
  21   4   0      133.46      121.67     15.80 o 
  22   4   0       70.98       75.59     15.42 o 
  23   4   0       18.22       -2.65     13.83 o 
   1   5   0     1643.89     1654.05     16.66 o 
   2   5   0       13.81       12.53      3.53 o 
   3   5   0        0.00        2.45      3.01 o 
   4   5   0      202.30      173.25      5.86 o 
   5   5   0      896.69      786.37     10.86 o 
   6   5   0      214.16      219.50      6.83 o 
   7   5   0        1.19        2.77      4.27 o 
   8   5   0      128.65      142.15      6.19 o 
   9   5   0     1097.94      998.20     12.68 o 
  10   5   0       73.04       65.61      5.08 o 
  11   5   0        8.61       -0.88      4.37 o 
  12   5   0       86.45       52.97      6.05 o 
  13   5   0       33.06       18.81      6.13 o 
  14   5   0       47.37       54.33      7.46 o 
  15   5   0        0.23       -2.05      7.05 o 
  16   5   0       48.62       61.30      9.04 o 
  17   5   0       70.10       92.44     11.01 o 
  18   5   0      171.27      195.95     16.05 o 
  19   5   0        6.76        1.99     12.51 o 
  20   5   0       62.65       65.16     14.04 o 
  21   5   0        5.97      -12.28     12.28 o 
  22   5   0       46.64       61.57     16.30 o 
  23   5   0       17.05        2.92     24.75 o 
   0   6   0        0.18       -5.96      5.96 o 
   1   6   0        2.49       22.60      4.67 o 
   2   6   0      259.07      301.81      7.01 o 
   3   6   0     2341.55     2466.15     24.32 o 
   4   6   0       97.21       93.89      5.46 o 
   5   6   0      270.65      274.12      6.89 o 
   6   6   0      610.73      542.44      9.16 o 
   7   6   0       11.76       34.44      4.48 o 
   8   6   0       99.52      152.53      6.62 o 
   9   6   0        3.97        0.38      4.56 o 
  10   6   0        0.47       -4.51      4.51 o 
  11   6   0       43.66       39.85      5.56 o 
  12   6   0       87.43      108.91      7.24 o 
  13   6   0      169.23      235.41      9.42 o 
  14   6   0      422.30      423.61     15.47 o 
  15   6   0        9.93       12.97     10.66 o 
  16   6   0      170.43      195.31     12.49 o 
  17   6   0        3.69        4.12     10.45 o 
  18   6   0      194.73      168.08     17.22 o 
  19   6   0       11.45       11.60     18.63 o 
  20   6   0       62.67       62.51     15.67 o 
  21   6   0      108.25      150.43     26.81 o 
  22   6   0       18.52       23.96     15.45 o 
   1   7   0      586.51      655.87     10.71 o 
   2   7   0     1432.79     1337.08     15.04 o 
   3   7   0     3218.36     3665.32     32.86 o 
   4   7   0      207.15      183.93      6.68 o 
   5   7   0     1287.14     1265.88     15.61 o 
   6   7   0       49.37       64.95      5.01 o 
   7   7   0       28.05       28.29      4.63 o 
   8   7   0        0.26       -4.14      4.14 o 
   9   7   0        0.01       -1.69      3.77 o 
  10   7   0       35.68       29.60      5.82 o 
  11   7   0       71.03       71.52      7.40 o 
  12   7   0       28.86        7.41      6.13 o 
  13   7   0      105.99       97.97     11.34 o 
  14   7   0        1.05       -8.83      9.76 o 
  15   7   0      763.79      671.70     22.30 o 
  16   7   0      138.04      128.60     17.98 o 
  17   7   0       79.58       92.16     14.88 o 
  18   7   0        9.45       25.11     15.07 o 
  19   7   0      274.97      281.39     20.83 o 
  20   7   0      262.37      293.44     21.95 o 
  21   7   0       18.07       21.66     19.42 o 
  22   7   0        1.41       13.34     14.95 o 
   0   8   0      299.56      343.40     12.11 o 
   1   8   0      104.44      125.00      6.18 o 
   2   8   0      591.71      538.92      9.42 o 
   3   8   0        5.54        4.80      4.25 o 
   4   8   0     2876.71     3034.62     28.73 o 
   5   8   0        3.41       -3.50      3.50 o 
   6   8   0       32.89       51.76      5.12 o 
   7   8   0      306.82      368.75      8.65 o 
   8   8   0      156.27      144.95      6.83 o 
   9   8   0       18.09       -4.96      4.96 o 
  10   8   0       47.87       60.85      6.97 o 
  11   8   0        6.13       -4.99      5.84 o 
  12   8   0      176.61      200.66     12.00 o 
  13   8   0      215.57      215.94     13.98 o 
  14   8   0      120.72      129.85     12.71 o 
  15   8   0        4.38       -1.50     13.44 o 
  16   8   0      141.13      162.21     20.13 o 
  17   8   0      115.15      117.65     14.30 o 
  18   8   0       24.59       18.88     12.68 o 
  19   8   0        0.29      -11.97     11.97 o 
  20   8   0       70.87      109.81     15.87 o 
  21   8   0        0.05       -1.03     13.54 o 
   1   9   0       40.83       47.88      6.65 o 
   2   9   0        0.51       -1.28      4.46 o 
   3   9   0       34.65       17.06      4.74 o 
   4   9   0      293.11      323.61      8.40 o 
   5   9   0        0.53       -4.40      4.40 o 
   6   9   0     2558.49     2490.31     27.92 o 
   7   9   0      200.70      193.46      8.08 o 
   8   9   0        1.54       -5.58      5.58 o 
   9   9   0       39.23       20.79      6.61 o 
  10   9   0      360.72      415.19     14.40 o 
  11   9   0      258.23      276.81     12.00 o 
  12   9   0        4.08        0.17      7.30 o 
  13   9   0        1.58       -9.39      9.39 o 
  14   9   0       60.26       88.15     14.77 o 
  15   9   0      309.16      358.37     28.76 o 
  16   9   0      102.43      118.85     16.20 o 
  17   9   0        9.01       -1.40     11.46 o 
  18   9   0        0.01      -11.51     11.91 o 
  19   9   0       43.19       28.25     14.22 o 
  20   9   0        0.85        4.53     13.24 o 
   0  10   0      137.21      126.24     16.38 o 
   1  10   0       59.23       46.48      6.75 o 
   2  10   0      351.33      363.71     10.22 o 
   3  10   0        3.29       -1.37      5.69 o 
   4  10   0     1456.07     1414.57     24.67 o 
   5  10   0     2200.28     2197.92     29.43 o 
   6  10   0       36.40       43.75      8.09 o 
   7  10   0       62.71       77.86      7.64 o 
   8  10   0        5.79        0.91      6.90 o 
   9  10   0      258.85      310.63     11.87 o 
  10  10   0      307.53      327.40     12.75 o 
  11  10   0        1.16       -8.62      8.62 o 
  12  10   0        5.61        0.58     12.10 o 
  13  10   0        1.43      -11.24     11.24 o 
  14  10   0      100.01       35.12     20.12 o 
  15  10   0       29.21       40.87     14.02 o 
  16  10   0       39.88       25.86     14.18 o 
  17  10   0       35.21       33.81     13.54 o 
  18  10   0       21.81       16.98     14.00 o 
  19  10   0        0.35      -14.49     14.49 o 
   1  11   0        1.95       -6.80      6.80 o 
   2  11   0       94.34       95.14      8.99 o 
   3  11   0      310.49      290.26     12.17 o 
   4  11   0      119.82      149.83     11.73 o 
   5  11   0      522.47      557.72     16.69 o 
   6  11   0      380.96      418.11     27.14 o 
   7  11   0       30.42        4.05      7.53 o 
   8  11   0       39.49       36.89      9.53 o 
   9  11   0      257.81      308.80     14.93 o 
  10  11   0        0.75      -10.57     13.28 o 
  11  11   0       28.72       -9.57     27.32 o 
  12  11   0        0.64        1.50     17.15 o 
  13  11   0        0.78       -4.55     17.64 o 
  14  11   0        0.04        4.44     17.78 o 
  15  11   0        0.09        2.77     18.28 o 
  16  11   0        0.00        3.49     19.22 o 
  17  11   0       59.85       66.49     17.39 o 
  18  11   0        0.03      -31.66     31.66 o 
   0  12   0      844.91      852.94     59.58 o 
   1  12   0      100.81      119.58      9.98 o 
   2  12   0       51.72       42.33      9.52 o 
   3  12   0       44.48       49.49      9.43 o 
   4  12   0       16.71       18.73      9.29 o 
   5  12   0       46.88       29.82     11.04 o 
   6  12   0       22.61       11.91      9.87 o 
   7  12   0        5.42       -0.22      9.20 o 
   8  12   0      161.70      227.70     15.92 o 
   9  12   0       92.31       59.39     16.48 o 
  10  12   0        4.02       -2.98     16.34 o 
  11  12   0       46.98       52.10     40.36 o 
  12  12   0        4.57      -17.20     17.20 o 
  13  12   0        2.14       -5.95     17.09 o 
  14  12   0       22.09       24.13     19.65 o 
  15  12   0       48.47        9.39     20.61 o 
  16  12   0       16.61      -13.67     13.67 o 
   1  13   0        0.00       -9.74     10.36 o 
   2  13   0        3.70       -1.43     10.79 o 
   3  13   0      268.49      243.34     19.05 o 
   4  13   0      177.10      189.08     17.03 o 
   5  13   0       49.08       61.15     17.18 o 
   6  13   0      328.76      326.62     30.82 o 
   7  13   0      187.02      138.92     19.61 o 
   8  13   0      145.89      165.21     15.47 o 
   9  13   0        8.15      -16.06     16.06 o 
  10  13   0        8.31       33.94     19.37 o 
  11  13   0       36.89       39.20     29.45 o 
  12  13   0       37.01       -1.71     21.45 o 
  13  13   0        4.13      -21.51     21.51 o 
  14  13   0        3.67       -8.34     19.61 o 
   0  14   0      147.78      113.38     20.43 o 
   1  14   0        0.05       -6.46     10.94 o 
   2  14   0       12.25       -7.96     11.26 o 
   3  14   0        0.24      -12.13     16.32 o 
   4  14   0       44.49       49.36     16.74 o 
   5  14   0       39.44       54.10     14.75 o 
   6  14   0       16.62       22.12     12.10 o 
   7  14   0        0.94        0.57      9.24 o 
   8  14   0        5.26        5.80     25.45 o 
   9  14   0       21.38      -14.12     16.86 o 
  10  14   0       21.04       -1.05     39.52 o 
  11  14   0       30.59       48.84     21.36 o 
  12  14   0        8.35      -13.87     19.85 o 
   1  15   0        0.27      -10.08     13.00 o 
   2  15   0        9.73      -11.48     11.48 o 
   3  15   0        0.67      -10.98     10.98 o 
   4  15   0        1.28        5.41     12.15 o 
   5  15   0        5.34       10.56     12.66 o 
   6  15   0        2.99       -4.27     12.29 o 
   7  15   0        1.49       -1.47     51.95 o 
   8  15   0        0.95      -18.64     18.64 o 
   9  15   0       12.97        5.97     19.50 o 
   0  16   0       38.47       25.21     19.82 o 
   1  16   0        1.92        9.43     13.05 o 
   2  16   0       18.42        3.80     13.20 o 
   3  16   0        0.87      -14.43     14.43 o 
   4  16   0       10.12       -1.85     13.33 o 
 -24   1   1        6.41       -1.60     15.04 o 
 -23   1   1        1.46       10.49     15.00 o 
 -22   1   1        1.74       -8.55     13.74 o 
 -21   1   1      342.87      411.18     35.39 o 
 -20   1   1      115.49      131.32     17.01 o 
 -19   1   1      259.68      304.56     22.44 o 
 -18   1   1       30.82       37.80     16.95 o 
 -17   1   1       80.76       76.37     11.33 o 
 -16   1   1      214.26      210.58      9.23 o 
 -15   1   1        1.52       -5.27      5.27 o 
 -14   1   1      211.86      204.09      7.75 o 
 -13   1   1      164.77      183.72      6.67 o 
 -12   1   1      501.65      426.84      8.14 o 
 -11   1   1      226.53      292.86      7.10 o 
 -10   1   1     6285.88     6008.01     48.39 o 
  -9   1   1       97.75      129.16      6.28 o 
  -8   1   1     5528.00     5135.12     42.88 o 
  -7   1   1     3564.61     3472.42     29.69 o 
  -6   1   1     1636.85     1615.30     17.89 o 
  -5   1   1       43.57       74.72      4.58 o 
  -4   1   1     1428.39     1338.33     14.77 o 
  -3   1   1       37.61       56.59      3.16 o 
  -2   1   1      322.60      354.84      5.33 o 
  -1   1   1     4534.65     4117.60     42.70 o 
   0   1   1     4643.21     3966.91     45.15 o 
   1   1   1     5657.70     5222.48     63.13 o 
   2   1   1      438.06      340.29      5.86 o 
   3   1   1     1239.14     1142.21     13.72 o 
   4   1   1     2785.93     2789.57     28.24 o 
   5   1   1     3975.53     3565.34     33.66 o 
   6   1   1     3138.81     2939.50     28.61 o 
   7   1   1        0.82       44.56      4.48 o 
   8   1   1      140.93      171.96      6.25 o 
   9   1   1       59.26       52.54      5.35 o 
  10   1   1      230.82      276.43      7.62 o 
  11   1   1       11.88       19.28      4.85 o 
  12   1   1     1060.84      974.28     14.04 o 
  13   1   1        5.92        4.78      4.85 o 
  14   1   1      504.33      481.06     12.01 o 
  15   1   1      126.68      139.12      8.83 o 
  16   1   1       25.99       29.65      8.29 o 
  17   1   1       70.88       73.56      9.80 o 
  18   1   1       87.39       80.04     10.50 o 
  19   1   1      459.28      492.58     15.57 o 
  20   1   1      248.08      257.67     16.09 o 
  21   1   1       40.16       36.41     18.26 o 
  22   1   1        1.15      -11.60     12.70 o 
  23   1   1       78.16       67.30     17.40 o 
  24   1   1       38.50       21.11     30.65 o 
 -24   2   1       38.08       34.93     17.10 o 
 -23   2   1       17.94       16.86     15.81 o 
 -22   2   1      211.11      193.66     22.34 o 
 -21   2   1      319.15      372.09     29.20 o 
 -20   2   1       12.16        6.11     13.67 o 
 -19   2   1       56.63       59.75     12.97 o 
 -18   2   1      873.04      874.46     33.85 o 
 -17   2   1      145.88      166.14     14.91 o 
 -16   2   1        0.05       -6.15      6.15 o 
 -15   2   1     1224.95     1173.35     15.71 o 
 -14   2   1      303.88      314.72      8.48 o 
 -13   2   1       23.11       11.98      4.58 o 
 -12   2   1        2.34       -0.92      3.92 o 
 -11   2   1       83.76      111.97      5.16 o 
 -10   2   1        9.99       16.90      4.10 o 
  -9   2   1     1629.18     1719.91     19.45 o 
  -8   2   1      168.90      149.83      6.12 o 
  -7   2   1       27.54       33.91      4.22 o 
  -6   2   1        2.97       17.52      3.39 o 
  -5   2   1     2736.87     2636.49     24.12 o 
  -4   2   1     3401.06     3063.72     31.45 o 
  -3   2   1     8645.85     8232.12     72.13 o 
  -2   2   1    11136.42    10717.97     96.67 o 
  -1   2   1      439.27      591.14      8.41 o 
   0   2   1     4971.01     4304.35     39.63 o 
   1   2   1    22475.49    22543.00    209.24 o 
   2   2   1     6526.27     6040.15     55.31 o 
   3   2   1     1610.28     1505.83     15.98 o 
   4   2   1     4839.24     4173.29     41.01 o 
   5   2   1     4704.61     4582.35     41.26 o 
   6   2   1      775.80      859.05     11.85 o 
   7   2   1       18.59        9.28      4.62 o 
   8   2   1      120.39      152.35      5.94 o 
   9   2   1     1707.97     1635.70     18.47 o 
  10   2   1      949.26      970.29     13.44 o 
  11   2   1       87.61      115.04      6.16 o 
  12   2   1       44.44       45.39      5.41 o 
  13   2   1       71.51       94.18      6.27 o 
  14   2   1      164.17      192.35      8.70 o 
  15   2   1        0.18        7.55      6.44 o 
  16   2   1       30.52       23.58      6.99 o 
  17   2   1       45.60       51.50      7.99 o 
  18   2   1        4.32       -0.31      7.35 o 
  19   2   1      149.76      170.58     11.46 o 
  20   2   1       25.84        5.58     12.02 o 
  21   2   1      118.00      117.05     15.34 o 
  22   2   1       64.27       77.46     15.12 o 
  23   2   1       25.30        8.68     19.38 o 
  24   2   1        5.71       12.14     18.72 o 
 -24   3   1        0.56      -17.61     28.55 o 
 -23   3   1        0.74       -6.76     14.57 o 
 -22   3   1       39.90       38.72     16.08 o 
 -21   3   1      283.04      304.56     22.35 o 
 -20   3   1      202.68      207.23     21.67 o 
 -19   3   1      158.96      195.35     25.47 o 
 -18   3   1       36.40       49.14     12.38 o 
 -17   3   1        4.44        6.48     10.03 o 
 -16   3   1      422.50      421.78     16.83 o 
 -15   3   1        3.72       -5.40      5.40 o 
 -14   3   1        0.47        6.42      5.17 o 
 -13   3   1      353.50      307.68      8.11 o 
 -12   3   1      320.93      331.63      7.98 o 
 -11   3   1     1472.50     1438.68     17.01 o 
 -10   3   1       36.81       46.45      5.35 o 
  -9   3   1      788.88      845.12     12.58 o 
  -8   3   1      221.15      264.22      7.49 o 
  -7   3   1     8493.89     8531.38     78.94 o 
  -6   3   1        8.93       28.52      3.82 o 
  -5   3   1       83.82      120.88      4.62 o 
  -4   3   1     1585.42     1544.17     15.98 o 
  -3   3   1       15.93        9.89      3.18 o 
  -2   3   1       11.49       31.82      3.42 o 
  -1   3   1     1646.08     1462.35     16.18 o 
   0   3   1      343.88      291.07      6.65 o 
   1   3   1     3052.43     2741.80     29.55 o 
   2   3   1      815.15      767.64      9.58 o 
   3   3   1      235.07      205.53      4.96 o 
   4   3   1      304.56      242.82      5.40 o 
   5   3   1        5.43       12.47      2.76 o 
   6   3   1      816.96      703.29      9.95 o 
   7   3   1      499.76      591.79      9.64 o 
   8   3   1      129.13      137.22      6.00 o 
   9   3   1      172.72      251.96      7.06 o 
  10   3   1     1026.65      924.02     12.21 o 
  11   3   1      769.70      810.05     12.08 o 
  12   3   1       85.98       85.58      5.84 o 
  13   3   1        5.36        0.46      5.04 o 
  14   3   1     1099.00      972.54     17.36 o 
  15   3   1      212.48      243.57     10.59 o 
  16   3   1       26.98       35.32      7.67 o 
  17   3   1       45.89       42.79      8.09 o 
  18   3   1        8.58       -7.18      7.18 o 
  19   3   1      125.47      146.15     12.60 o 
  20   3   1       93.43       84.75     21.40 o 
  21   3   1       12.42       20.41     12.97 o 
  22   3   1        0.01      -15.07     15.07 o 
  23   3   1       61.25       28.50     17.76 o 
 -23   4   1       20.09       12.99     16.33 o 
 -22   4   1        0.03      -11.54     14.56 o 
 -21   4   1       51.62       31.94     13.66 o 
 -20   4   1      135.39      143.80     15.62 o 
 -19   4   1       26.91       28.54     12.35 o 
 -18   4   1      121.54      159.58     14.83 o 
 -17   4   1       31.02       19.31     11.35 o 
 -16   4   1        0.79        0.67      7.35 o 
 -15   4   1       40.06       38.56      6.84 o 
 -14   4   1       90.42      122.00      7.18 o 
 -13   4   1      653.35      589.83     12.00 o 
 -12   4   1      330.82      364.10      8.86 o 
 -11   4   1     1178.29     1122.55     14.65 o 
 -10   4   1        0.55        3.33      4.47 o 
  -9   4   1      946.27      889.06     13.60 o 
  -8   4   1     2400.13     2510.53     27.10 o 
  -7   4   1       34.66       32.08      4.69 o 
  -6   4   1     1999.80     1772.00     18.44 o 
  -5   4   1      112.63       69.15      4.69 o 
  -4   4   1     2794.32     2568.69     25.06 o 
  -3   4   1      263.40      254.78      6.23 o 
  -2   4   1     1059.65      975.93     12.10 o 
  -1   4   1     2879.70     2770.70     28.45 o 
   0   4   1       27.88       25.20      3.46 o 
   1   4   1       37.07       61.30      4.01 o 
   2   4   1        6.19       11.73      3.19 o 
   3   4   1     1357.53     1184.35     13.39 o 
   4   4   1     4965.95     4354.29     39.73 o 
   5   4   1      977.46      977.34     13.22 o 
   6   4   1      235.63      229.96      6.31 o 
   7   4   1      577.74      478.08      9.19 o 
   8   4   1      865.50      713.40     10.35 o 
   9   4   1        0.87        7.25      4.46 o 
  10   4   1      616.30      647.83     10.66 o 
  11   4   1      557.04      524.71     10.03 o 
  12   4   1      817.57      824.08     13.25 o 
  13   4   1       55.14       63.31      6.96 o 
  14   4   1       26.91       15.16      8.67 o 
  15   4   1       62.00       63.24      8.09 o 
  16   4   1        0.30       -7.24      7.24 o 
  17   4   1      133.75      135.68     10.06 o 
  18   4   1        0.12       -7.42      7.42 o 
  19   4   1       14.08        2.38      9.92 o 
  20   4   1       27.51        8.66     12.44 o 
  21   4   1       62.14       71.78     14.78 o 
  22   4   1        6.31       10.46     13.41 o 
  23   4   1       38.83       35.60     26.97 o 
 -23   5   1        5.39      -12.86     17.92 o 
 -22   5   1       33.81       33.32     19.00 o 
 -21   5   1        0.00        4.53     12.57 o 
 -20   5   1        0.88        6.98     12.02 o 
 -19   5   1       60.92       50.51     12.75 o 
 -18   5   1        7.94       14.93     11.71 o 
 -17   5   1       17.23       18.35     11.18 o 
 -16   5   1      103.32      113.87     11.48 o 
 -15   5   1      131.82      158.63     14.42 o 
 -14   5   1       98.62      131.11      8.87 o 
 -13   5   1        0.32       -1.75      5.87 o 
 -12   5   1        0.00       -4.79      4.79 o 
 -11   5   1        4.34        1.45      4.66 o 
 -10   5   1      192.59      234.49      8.32 o 
  -9   5   1        8.62       17.56      4.31 o 
  -8   5   1      100.65      100.50      5.20 o 
  -7   5   1     2515.71     2716.21     26.62 o 
  -6   5   1     3338.85     3178.91     30.02 o 
  -5   5   1      906.73      752.04     10.52 o 
  -4   5   1     1113.40      805.30     11.09 o 
  -3   5   1     1408.99     1581.55     17.04 o 
  -2   5   1     9867.50    10161.61     96.00 o 
  -1   5   1     1512.24     1300.34     16.18 o 
   0   5   1      738.25      658.54      9.94 o 
   1   5   1      622.22      606.02      9.29 o 
   2   5   1      277.63      309.86      6.79 o 
   3   5   1      338.43      249.73      6.50 o 
   4   5   1       11.12        1.54      4.15 o 
   5   5   1       11.56       10.38      4.45 o 
   6   5   1        0.32       32.64      4.72 o 
   7   5   1      397.12      329.77      7.90 o 
   8   5   1       31.87       31.29      4.22 o 
   9   5   1       62.58       59.72      4.75 o 
  10   5   1      196.83      211.89      6.89 o 
  11   5   1      713.48      698.66     13.04 o 
  12   5   1       84.23       90.18      7.53 o 
  13   5   1      517.34      454.72     12.68 o 
  14   5   1     1124.66     1067.97     18.98 o 
  15   5   1        3.55        7.01      7.39 o 
  16   5   1      106.22       94.03      9.67 o 
  17   5   1      204.93      215.22     12.51 o 
  18   5   1        2.08       -8.62      8.62 o 
  19   5   1       75.17       76.57     13.16 o 
  20   5   1        0.21        9.62     17.17 o 
  21   5   1        1.84        2.97     14.05 o 
  22   5   1       15.36        5.12     14.84 o 
  23   5   1       17.30       15.27     15.45 o 
 -22   6   1       45.56       72.22     16.96 o 
 -21   6   1        1.50      -12.57     12.57 o 
 -20   6   1       25.47       22.37     18.52 o 
 -19   6   1       35.86       25.76     12.51 o 
 -18   6   1       82.01       76.84     13.20 o 
 -17   6   1        8.23       -0.87     10.83 o 
 -16   6   1      395.44      441.83     19.04 o 
 -15   6   1      203.92      241.65     14.03 o 
 -14   6   1        5.73        2.40      7.92 o 
 -13   6   1      108.77      124.36      8.26 o 
 -12   6   1      155.80      176.32      8.22 o 
 -11   6   1      137.27      133.46      6.89 o 
 -10   6   1       24.53       27.83      4.79 o 
  -9   6   1      577.14      579.17      9.73 o 
  -8   6   1        0.04        2.27      4.09 o 
  -7   6   1      568.80      546.28      9.20 o 
  -6   6   1     1528.93     1504.30     16.81 o 
  -5   6   1     1210.40     1088.79     14.04 o 
  -4   6   1      150.31      214.64      6.35 o 
  -3   6   1     1029.72     1127.51     13.56 o 
  -2   6   1      941.85     1115.20     15.58 o 
  -1   6   1     2993.47     2756.15     27.01 o 
   0   6   1      448.49      637.75     10.62 o 
   1   6   1      156.19      110.32      5.60 o 
   2   6   1      126.31       81.42      5.41 o 
   3   6   1      123.19      101.33      5.26 o 
   4   6   1     2328.54     2284.14     23.82 o 
   5   6   1      869.79      956.99     13.22 o 
   6   6   1      139.07      157.98      6.15 o 
   7   6   1      279.37      257.50      7.68 o 
   8   6   1      266.10      330.88      8.63 o 
   9   6   1      427.36      456.95     10.63 o 
  10   6   1      482.83      429.45     10.27 o 
  11   6   1       42.31       40.80      5.90 o 
  12   6   1      997.20      934.61     17.23 o 
  13   6   1      179.32      206.14      9.77 o 
  14   6   1        5.51        7.92      7.32 o 
  15   6   1      256.63      275.18     14.54 o 
  16   6   1        2.58       -8.22      9.43 o 
  17   6   1       16.95       -0.50      9.64 o 
  18   6   1      194.32      186.99     14.59 o 
  19   6   1       42.79       28.51     14.24 o 
  20   6   1      137.01      171.35     21.13 o 
  21   6   1       23.56       26.46     15.21 o 
  22   6   1       33.14       33.64     16.61 o 
 -22   7   1        4.02       -9.64     21.36 o 
 -21   7   1       18.85       27.42     13.66 o 
 -20   7   1       21.79       21.12     12.94 o 
 -19   7   1       17.39       26.49     12.67 o 
 -18   7   1       12.09       14.89     12.08 o 
 -17   7   1       12.27       29.07     11.84 o 
 -16   7   1       48.78       21.29     11.34 o 
 -15   7   1      502.79      503.10     26.00 o 
 -14   7   1        3.20       -8.40      8.40 o 
 -13   7   1      413.84      478.62     19.55 o 
 -12   7   1        9.37       -6.40      6.40 o 
 -11   7   1        0.79       -5.89      5.89 o 
 -10   7   1       81.09       93.62      6.17 o 
  -9   7   1      178.11      221.97      7.13 o 
  -8   7   1      428.95      448.26      9.19 o 
  -7   7   1      271.39      331.58      8.15 o 
  -6   7   1       57.00       62.27      5.42 o 
  -5   7   1      239.95      303.78      7.69 o 
  -4   7   1      589.78      599.40     10.10 o 
  -3   7   1      588.50      660.74     11.02 o 
  -2   7   1       88.80      142.66      7.54 o 
  -1   7   1        4.10       -3.56      4.26 o 
   0   7   1     1492.00     1390.20     17.32 o 
   1   7   1      202.71      255.76      7.15 o 
   2   7   1      460.94      499.43      8.70 o 
   3   7   1      747.70      574.54      9.36 o 
   4   7   1        5.14        3.78      4.09 o 
   5   7   1       50.47       76.22      5.28 o 
   6   7   1      164.64      136.57      6.14 o 
   7   7   1     1545.85     1457.52     18.22 o 
   8   7   1       68.07       86.90      6.46 o 
   9   7   1       20.42       16.86      5.34 o 
  10   7   1        1.90       -5.97      5.97 o 
  11   7   1        1.96       -4.93      4.93 o 
  12   7   1      156.47      202.73     10.06 o 
  13   7   1      221.54      259.56     12.20 o 
  14   7   1       63.83       58.74      9.22 o 
  15   7   1      525.07      492.43     17.60 o 
  16   7   1        2.03      -10.51     10.51 o 
  17   7   1       24.67       18.49     10.70 o 
  18   7   1        0.60        9.93     12.68 o 
  19   7   1      142.86      128.46     16.69 o 
  20   7   1       62.12       52.87     15.20 o 
  21   7   1       42.36       49.76     16.30 o 
  22   7   1        3.88       48.43     31.65 o 
 -21   8   1        3.31       11.74     14.61 o 
 -20   8   1       17.98        9.14     13.11 o 
 -19   8   1       70.25       76.35     14.23 o 
 -18   8   1        0.71        1.86     11.60 o 
 -17   8   1       65.09       70.61     13.18 o 
 -16   8   1      228.44      225.97     15.99 o 
 -15   8   1        2.56      -10.58     10.58 o 
 -14   8   1      779.67      746.48     21.12 o 
 -13   8   1     1017.11      916.26     20.90 o 
 -12   8   1      231.42      251.67     22.22 o 
 -11   8   1      134.55      126.82      8.82 o 
 -10   8   1       90.08       79.15      6.70 o 
  -9   8   1       30.05       18.45      5.60 o 
  -8   8   1       66.11       57.34      5.94 o 
  -7   8   1       28.17       30.96      5.10 o 
  -6   8   1      170.68      167.59      6.50 o 
  -5   8   1      192.92      195.08      6.69 o 
  -4   8   1      222.77      227.31      6.90 o 
  -3   8   1       85.99       89.34      5.98 o 
  -2   8   1       39.18       49.74      5.22 o 
  -1   8   1       27.71       50.01      5.16 o 
   0   8   1       17.81       31.09      4.93 o 
   1   8   1       53.54       56.57      5.34 o 
   2   8   1      877.65      918.01     12.66 o 
   3   8   1       57.81       38.94      4.91 o 
   4   8   1      756.77      740.43     11.41 o 
   5   8   1      119.19      144.19      6.41 o 
   6   8   1      171.27      170.00      6.86 o 
   7   8   1      114.98      105.24      6.50 o 
   8   8   1      137.95      135.81      8.52 o 
   9   8   1        7.98        6.10      5.52 o 
  10   8   1       81.63       91.94      7.92 o 
  11   8   1       33.54       37.15      7.56 o 
  12   8   1        0.77       -0.94      6.74 o 
  13   8   1      150.62      163.85     11.73 o 
  14   8   1      227.23      257.29     14.28 o 
  15   8   1      120.58      137.10     15.70 o 
  16   8   1      172.15      183.62     15.88 o 
  17   8   1      255.68      300.00     23.91 o 
  18   8   1      385.30      401.57     23.06 o 
  19   8   1        3.23       13.72     16.95 o 
  20   8   1        0.97        4.28     13.75 o 
  21   8   1        3.62       -3.53     14.94 o 
 -20   9   1        4.50       -6.69     12.92 o 
 -19   9   1        5.81        4.03     12.77 o 
 -18   9   1       20.60       18.37     12.80 o 
 -17   9   1      160.13      184.17     16.17 o 
 -16   9   1      330.56      360.04     23.42 o 
 -15   9   1      425.10      426.66     21.04 o 
 -14   9   1      513.17      541.82     20.00 o 
 -13   9   1        6.26        8.65     10.33 o 
 -12   9   1      646.64      632.96     19.52 o 
 -11   9   1      119.63      123.25     11.85 o 
 -10   9   1      152.83      174.50     12.00 o 
  -9   9   1        0.61       -6.10      6.10 o 
  -8   9   1        4.24       -5.28      5.28 o 
  -7   9   1       19.33       14.99      5.66 o 
  -6   9   1        3.65        2.77      5.29 o 
  -5   9   1       45.84       29.17      5.58 o 
  -4   9   1        8.92        9.44      6.56 o 
  -3   9   1      226.47      291.73      9.32 o 
  -2   9   1       71.58       71.57      6.16 o 
  -1   9   1       63.92       69.38      6.15 o 
   0   9   1       72.96       55.03      5.79 o 
   1   9   1       29.94       15.30      5.16 o 
   2   9   1        0.72       -4.86      4.86 o 
   3   9   1       37.78       50.36      6.19 o 
   4   9   1       18.55       17.64      5.20 o 
   5   9   1        4.07       -1.29      4.95 o 
   6   9   1      444.50      445.66     10.46 o 
   7   9   1      579.67      478.82     10.94 o 
   8   9   1      230.98      284.77     10.69 o 
   9   9   1       73.78      102.29      8.86 o 
  10   9   1      120.20      123.63      8.72 o 
  11   9   1      208.31      211.27     10.64 o 
  12   9   1       67.35       46.29      9.49 o 
  13   9   1       17.85        5.94      9.79 o 
  14   9   1      158.27      148.48     31.52 o 
  15   9   1       11.29       -0.99     11.80 o 
  16   9   1      438.20      442.18     26.39 o 
  17   9   1      177.99      197.53     21.89 o 
  18   9   1      203.87      276.79     26.29 o 
  19   9   1      282.14      228.35     24.51 o 
  20   9   1       45.35       52.95     18.42 o 
 -19  10   1        1.84       -3.74     13.95 o 
 -18  10   1       19.90       -3.10     13.22 o 
 -17  10   1        2.29      -12.97     12.97 o 
 -16  10   1        8.90        0.78     12.67 o 
 -15  10   1       86.28       91.27     14.80 o 
 -14  10   1        3.49      -11.37     11.37 o 
 -13  10   1      260.96      263.20     17.67 o 
 -12  10   1       47.20       23.97     15.55 o 
 -11  10   1      160.99      155.97     15.95 o 
 -10  10   1        0.86       -5.50      9.68 o 
  -9  10   1       48.03       66.05     10.61 o 
  -8  10   1      237.09      286.85     11.80 o 
  -7  10   1      246.96      315.21     12.07 o 
  -6  10   1        9.43        2.37      6.22 o 
  -5  10   1     1281.19     1242.67     18.48 o 
  -4  10   1     1023.66      981.86     18.20 o 
  -3  10   1      103.43       96.76      7.29 o 
  -2  10   1       32.59       16.22      6.32 o 
  -1  10   1        6.63        0.57      5.94 o 
   0  10   1       96.63      101.45      8.46 o 
   1  10   1        3.01       -5.85      5.85 o 
   2  10   1       15.51       20.08      6.38 o 
   3  10   1       33.46       38.30      6.56 o 
   4  10   1       41.92       51.14      7.77 o 
   5  10   1       52.37       41.39      7.45 o 
   6  10   1       95.98       99.89      8.83 o 
   7  10   1        3.26        3.96      7.00 o 
   8  10   1      642.90      560.58     24.22 o 
   9  10   1     1378.85     1443.71     33.18 o 
  10  10   1       31.78       30.02      9.16 o 
  11  10   1        0.22       -3.94      8.85 o 
  12  10   1      151.17      157.80     12.25 o 
  13  10   1       10.33       10.54     12.44 o 
  14  10   1       73.50       63.80     13.45 o 
  15  10   1       91.50       73.95     18.55 o 
  16  10   1       16.38       47.43     22.81 o 
  17  10   1      162.08      184.34     23.15 o 
  18  10   1       72.56       56.85     30.85 o 
  19  10   1        0.00       -9.24     18.67 o 
 -17  11   1        5.35      -10.86     13.49 o 
 -16  11   1       10.79        3.72     13.23 o 
 -15  11   1       13.15       30.05     15.16 o 
 -14  11   1       39.15       26.53     21.96 o 
 -13  11   1       18.96       -1.37      9.11 o 
 -12  11   1        6.76       15.73     13.80 o 
 -11  11   1      250.40      255.45     20.20 o 
 -10  11   1      190.18      260.71     28.90 o 
  -9  11   1      551.57      562.50     19.08 o 
  -8  11   1       12.36       14.53      9.54 o 
  -7  11   1       33.87       31.40      8.76 o 
  -6  11   1      387.79      389.59     14.06 o 
  -5  11   1      707.25      594.11     19.62 o 
  -4  11   1      201.69      202.08     14.37 o 
  -3  11   1     1157.95     1158.88     26.29 o 
  -2  11   1      479.24      455.48     16.05 o 
  -1  11   1      158.68      183.09     10.49 o 
   0  11   1        0.00       -6.69      6.69 o 
   1  11   1       13.87        9.50     12.21 o 
   2  11   1        9.45        4.02      7.59 o 
   3  11   1       41.23       48.94      8.81 o 
   4  11   1       19.06        2.62      8.71 o 
   5  11   1       77.55      109.55     11.12 o 
   6  11   1      253.97      292.40     14.27 o 
   7  11   1      257.09      215.68     13.46 o 
   8  11   1      447.16      461.51     17.26 o 
   9  11   1       44.39       24.11     11.97 o 
  10  11   1       20.59        7.98     12.28 o 
  11  11   1       32.04       16.98     10.03 o 
  12  11   1        0.24      -10.62     10.62 o 
  13  11   1       21.29       21.36     23.64 o 
  14  11   1        0.95       -2.37     23.67 o 
  15  11   1        1.23      -20.33     21.75 o 
  16  11   1       10.72        1.97     19.63 o 
  17  11   1       35.84       33.38     57.07 o 
 -16  12   1        0.21      -14.35     14.35 o 
 -15  12   1       20.88       17.17     20.47 o 
 -14  12   1       12.88        1.61     15.08 o 
 -13  12   1       20.79        6.49     14.47 o 
 -12  12   1        0.02      -12.24     12.24 o 
 -11  12   1       15.08        5.99     20.60 o 
 -10  12   1       42.59       23.06     18.57 o 
  -9  12   1       17.93       12.01     17.68 o 
  -8  12   1      120.48       59.45     16.65 o 
  -7  12   1       20.22       19.29      9.40 o 
  -6  12   1       15.42       10.03      9.05 o 
  -5  12   1      625.69      517.24     32.56 o 
  -4  12   1     1684.73     1551.27     34.93 o 
  -3  12   1       22.42        4.42      9.38 o 
  -2  12   1      151.05      155.39     12.10 o 
  -1  12   1        0.01       -8.18      8.18 o 
   0  12   1       33.40       22.92      9.37 o 
   1  12   1       26.11       25.50     12.85 o 
   2  12   1        6.16       -5.08      8.36 o 
   3  12   1        1.37       -0.87     10.83 o 
   4  12   1        0.97        2.97      8.71 o 
   5  12   1        0.21       -8.68      8.75 o 
   6  12   1       92.01       90.53     11.28 o 
   7  12   1        8.60       -5.00      9.13 o 
   8  12   1      403.37      387.71     16.90 o 
   9  12   1      208.83      147.72     15.15 o 
  10  12   1       20.36       10.56      9.41 o 
  11  12   1       23.90        9.93     15.93 o 
  12  12   1       24.75       15.74     18.15 o 
  13  12   1        1.84       -9.27     17.13 o 
  14  12   1        2.20        0.70     47.49 o 
  15  12   1        1.38       26.65     20.61 o 
  16  12   1       10.52      -11.76     20.84 o 
 -14  13   1        6.85        7.58     17.44 o 
 -13  13   1        2.46      -12.76     21.15 o 
 -12  13   1       14.03        6.43     14.58 o 
 -11  13   1       76.94       90.02     16.63 o 
 -10  13   1        2.38        4.23     17.25 o 
  -9  13   1        0.00      -17.02     17.02 o 
  -8  13   1        7.36       21.33     18.29 o 
  -7  13   1        0.49       -9.83     15.17 o 
  -6  13   1        5.56      -10.75     10.75 o 
  -5  13   1       27.19        3.37      9.47 o 
  -4  13   1        3.17      -10.01     10.01 o 
  -3  13   1       83.47       83.19     11.24 o 
  -2  13   1        3.36       -6.40      8.81 o 
  -1  13   1       11.55      -10.35     10.35 o 
   0  13   1       43.10       44.21     10.14 o 
   1  13   1       42.41       64.65     10.62 o 
   2  13   1        0.97       -8.11      8.92 o 
   3  13   1        0.81       -8.17      8.98 o 
   4  13   1        0.50       -7.57      9.17 o 
   5  13   1       29.47       26.53     10.26 o 
   6  13   1        0.96       -9.05      9.05 o 
   7  13   1      187.78      167.19     15.26 o 
   8  13   1       45.12       31.03     12.78 o 
   9  13   1      129.80      120.32     20.48 o 
  10  13   1        0.09       -2.66     22.00 o 
  11  13   1       34.34       29.17     19.43 o 
  12  13   1        1.41      -17.97     17.97 o 
  13  13   1       17.37      -24.52     33.75 o 
  14  13   1        5.08      -18.47     18.47 o 
 -12  14   1       43.13       43.97     27.79 o 
 -11  14   1        6.05       12.29     19.40 o 
 -10  14   1       40.63       22.09     20.35 o 
  -9  14   1        2.29       15.76     18.37 o 
  -8  14   1        0.05       -5.76     17.99 o 
  -7  14   1        1.63        0.69     17.75 o 
  -6  14   1        0.13      -14.46     14.46 o 
  -5  14   1       20.22        3.46      8.78 o 
  -4  14   1        3.08        5.49     11.77 o 
  -3  14   1        1.37        1.91     11.01 o 
  -2  14   1        5.42       -3.37     11.46 o 
  -1  14   1       11.45        6.87     11.53 o 
   0  14   1       40.30       58.70     13.11 o 
   1  14   1      148.91      162.34     22.80 o 
   2  14   1        7.81        6.54     11.44 o 
   3  14   1       44.24       25.36     14.80 o 
   4  14   1        5.29       16.42     12.43 o 
   5  14   1       61.58       70.25     13.83 o 
   6  14   1       17.46      -11.54     11.54 o 
   7  14   1       10.63       11.05     12.78 o 
   8  14   1        2.67        6.05     12.37 o 
   9  14   1       14.69        4.30     16.67 o 
  10  14   1       13.39       -3.88     20.96 o 
  11  14   1        2.09       33.72     20.70 o 
  12  14   1       14.91       16.75     26.21 o 
  -9  15   1       15.98       11.24     27.54 o 
  -8  15   1       32.79       46.07     54.96 o 
  -7  15   1        4.46      -17.48     17.48 o 
  -6  15   1       45.81       18.41     37.86 o 
  -5  15   1        6.66       -1.69     18.57 o 
  -4  15   1        6.68        0.71     16.30 o 
  -3  15   1       24.33        7.39     12.50 o 
  -2  15   1      178.48      160.34     16.49 o 
  -1  15   1       56.82       70.25     14.09 o 
   0  15   1       29.68       26.47     12.82 o 
   1  15   1       40.56       44.42     13.45 o 
   2  15   1        0.22      -11.65     11.98 o 
   3  15   1       85.35       85.25     14.96 o 
   4  15   1        6.02       -2.58     11.69 o 
   5  15   1       22.34       25.51     13.11 o 
   6  15   1       51.53       51.65     17.28 o 
   7  15   1        3.76       -4.23     12.71 o 
   8  15   1       23.23       -1.82     21.04 o 
   9  15   1        4.97       32.83     26.95 o 
  -4  16   1        0.69       -1.97     26.04 o 
  -3  16   1        3.04       -9.74     13.07 o 
  -2  16   1        4.10      -13.10     13.10 o 
  -1  16   1       71.94       64.57     17.48 o 
   0  16   1       11.02       -8.62     12.71 o 
   1  16   1        1.02        8.55     13.18 o 
   2  16   1        1.82      -11.77     12.59 o 
   3  16   1        2.40       -3.58     13.19 o 
   4  16   1       31.28       17.27     24.38 o 
 -24   0   2        7.31       39.33     24.12 o 
 -23   0   2        3.32        3.91     22.36 o 
 -22   0   2       23.18       15.91     21.88 o 
 -21   0   2       87.99       80.63     23.87 o 
 -20   0   2       11.77      -24.86     28.50 o 
 -19   0   2      178.10      222.20     74.38 o 
 -18   0   2     1269.26     1195.91     34.42 o 
 -17   0   2       30.42       32.94     13.63 o 
 -16   0   2       17.53        3.15     15.21 o 
 -15   0   2      157.35      167.42     17.58 o 
 -14   0   2       84.48       97.01     13.01 o 
 -13   0   2      295.29      319.77     11.54 o 
 -12   0   2      782.53      772.41     15.95 o 
 -11   0   2     1447.54     1483.78     23.21 o 
 -10   0   2      977.58      993.60     17.50 o 
  -9   0   2      596.09      625.20     15.13 o 
  -8   0   2      454.18      569.34     15.97 o 
  -7   0   2      809.64      943.08     16.89 o 
  -6   0   2      140.20      106.37      6.14 o 
  -5   0   2     8006.08     8335.66     96.33 o 
  -3   0   2      116.22      184.10      6.40 o 
  -2   0   2    21649.49    22836.28    270.56 o 
  -1   0   2    13119.12    12658.62    205.03 o 
   0   0   2     2269.91     1998.72     38.31 o 
   1   0   2     6574.82     7134.09    119.42 o 
   2   0   2      643.90      647.46     17.28 o 
   3   0   2     7522.09     6759.59     75.10 o 
   4   0   2   118234.57   166974.16   1912.34 o 
   5   0   2    16527.12    18225.92    197.42 o 
   6   0   2      805.28      881.65     13.73 o 
   7   0   2    17481.49    18097.76    216.41 o 
   8   0   2     2202.93     1855.26     31.19 o 
   9   0   2      551.20      484.05     15.26 o 
  10   0   2     2058.14     2142.55     35.79 o 
  11   0   2      942.92      726.84     18.65 o 
  12   0   2      292.22      291.71     14.96 o 
  13   0   2      414.29      428.81     21.34 o 
  14   0   2      179.09      169.58     16.49 o 
  15   0   2        3.85       -5.03     12.42 o 
  16   0   2      179.27      177.26     15.54 o 
  17   0   2      280.83      241.06     17.86 o 
  18   0   2       75.24      100.35     15.38 o 
  19   0   2      318.95      285.43     20.19 o 
  20   0   2        1.10      -12.93     12.93 o 
  21   0   2        0.14      -13.84     13.84 o 
  22   0   2        3.81       -3.01     17.04 o 
  23   0   2       44.18       46.95     19.61 o 
  24   0   2       80.56       53.91     26.52 o 
 -24   1   2        3.13       13.59     15.87 o 
 -23   1   2       38.81       66.43     17.10 o 
 -22   1   2        9.79       24.70     15.13 o 
 -21   1   2       43.39       22.74     14.27 o 
 -20   1   2        0.17       -6.71     13.54 o 
 -19   1   2      373.30      397.68     34.94 o 
 -18   1   2      664.12      661.22     26.85 o 
 -17   1   2      179.51      169.67     11.93 o 
 -16   1   2        0.19        7.95      7.43 o 
 -15   1   2        9.70       -1.44      6.83 o 
 -14   1   2        4.64        9.43      5.47 o 
 -13   1   2      427.73      457.28      9.71 o 
 -12   1   2      783.05      763.87     11.72 o 
 -11   1   2      154.24      128.93      5.83 o 
 -10   1   2      509.88      531.41      8.53 o 
  -9   1   2       65.61      107.12      4.67 o 
  -8   1   2       17.36       25.67      4.67 o 
  -7   1   2     4273.30     4115.48     38.46 o 
  -6   1   2       67.17       58.95      4.32 o 
  -5   1   2      367.68      393.83      7.11 o 
  -4   1   2     1091.38      959.23     11.11 o 
  -2   1   2      223.17      246.84      8.99 o 
  -1   1   2     2910.34     2566.66     39.76 o 
   0   1   2     2468.40     2531.36     30.45 o 
   1   1   2     9630.94     9082.38    128.78 o 
   2   1   2     9327.67     9001.22    108.41 o 
   3   1   2    57755.16    71835.92    615.99 o 
   4   1   2    12917.89    12051.87    106.22 o 
   5   1   2     5793.62     5475.26     48.15 o 
   6   1   2     1529.85     1620.44     16.46 o 
   7   1   2      448.38      373.26      8.19 o 
   8   1   2     1404.18     1356.97     17.76 o 
   9   1   2     2170.00     2102.55     26.15 o 
  10   1   2      407.45      426.42     11.08 o 
  11   1   2        0.73       -5.27      5.27 o 
  12   1   2        5.81        3.38      5.62 o 
  13   1   2      315.66      263.21     11.94 o 
  14   1   2      196.30      236.39     11.50 o 
  15   1   2        8.04        2.18      7.27 o 
  16   1   2      142.25      162.88     11.85 o 
  17   1   2       45.06       46.21     10.35 o 
  18   1   2      248.63      303.96     14.14 o 
  19   1   2      108.45      107.60     11.50 o 
  20   1   2        0.23       -9.57      9.57 o 
  21   1   2       46.19       41.31     10.06 o 
  22   1   2       25.50       -4.93     12.50 o 
  23   1   2       34.67       37.31     18.65 o 
  24   1   2      172.87      158.37     30.24 o 
 -24   2   2       19.28       28.37     21.75 o 
 -23   2   2        3.56       -9.68     14.69 o 
 -22   2   2       12.99       14.16     15.00 o 
 -21   2   2       85.06       93.62     17.16 o 
 -20   2   2       22.33       39.91     14.84 o 
 -19   2   2       84.57       91.84     24.27 o 
 -18   2   2      649.18      693.91     19.51 o 
 -17   2   2     1554.54     1473.47     24.81 o 
 -16   2   2        8.61       14.66      7.86 o 
 -15   2   2      181.39      179.41     10.36 o 
 -14   2   2       61.68       61.09      6.49 o 
 -13   2   2        3.30       17.81      4.53 o 
 -12   2   2      265.53      314.47      7.63 o 
 -11   2   2      156.17      194.18      6.15 o 
 -10   2   2      256.15      297.39      6.79 o 
  -9   2   2      448.71      467.70      9.02 o 
  -8   2   2      325.91      374.39      8.13 o 
  -7   2   2     6637.34     6782.64     63.70 o 
  -6   2   2      742.55      777.11     10.99 o 
  -5   2   2     2938.43     2636.47     25.32 o 
  -4   2   2      419.83      533.59      7.60 o 
  -3   2   2     4050.30     3895.85     36.53 o 
  -2   2   2     3465.94     3022.02     30.26 o 
  -1   2   2     4006.55     3487.99     37.82 o 
   0   2   2     1497.31     1542.77     18.95 o 
   1   2   2     1690.15     1344.15     13.46 o 
   2   2   2       27.49       26.63      4.34 o 
   3   2   2     4378.01     3803.79     36.09 o 
   4   2   2     3237.06     3233.73     32.77 o 
   5   2   2     3192.64     3019.75     31.28 o 
   6   2   2     4807.43     4497.52     40.93 o 
   7   2   2     2893.49     3035.25     32.24 o 
   8   2   2       72.89       37.12      5.61 o 
   9   2   2      610.71      595.60     11.68 o 
  10   2   2        3.94       10.92      5.33 o 
  11   2   2      633.34      697.19     13.84 o 
  12   2   2      600.64      494.93     11.63 o 
  13   2   2     1885.84     1765.20     26.32 o 
  14   2   2      104.04      107.09      9.84 o 
  15   2   2        0.30       -3.50      7.22 o 
  16   2   2       43.63       36.02      8.68 o 
  17   2   2      129.19      117.76     10.54 o 
  18   2   2        6.08       15.63      8.03 o 
  19   2   2       40.93       30.36      9.48 o 
  20   2   2       22.72       -2.73      8.96 o 
  21   2   2        7.16       -9.13      9.13 o 
  22   2   2        7.87      -12.37     12.37 o 
  23   2   2       72.63       91.74     16.13 o 
 -23   3   2       16.67       11.37     15.80 o 
 -22   3   2       51.37       46.99     16.24 o 
 -21   3   2      235.22      283.74     21.99 o 
 -20   3   2      132.02      148.83     18.06 o 
 -19   3   2       41.00       53.40     12.74 o 
 -18   3   2      453.40      416.84     16.60 o 
 -17   3   2        0.26       -8.00      8.00 o 
 -16   3   2      846.71      795.09     17.50 o 
 -15   3   2      271.51      272.67     11.47 o 
 -14   3   2       81.42       89.38      6.80 o 
 -13   3   2       32.84       54.72      5.50 o 
 -12   3   2        0.00        0.16      4.48 o 
 -11   3   2      766.10      835.37     13.83 o 
 -10   3   2      782.27      765.35     12.03 o 
  -9   3   2     2091.90     2016.75     22.02 o 
  -8   3   2       16.47        8.09      4.55 o 
  -7   3   2        0.92       -0.33      4.31 o 
  -6   3   2      728.99      838.23     12.03 o 
  -5   3   2     1103.78     1213.63     14.02 o 
  -4   3   2     1639.40     1348.00     15.69 o 
  -3   3   2      265.55      244.34      5.39 o 
  -2   3   2      112.09      121.39      4.73 o 
  -1   3   2     4412.59     4197.19     40.96 o 
   0   3   2      999.23      938.28     12.04 o 
   1   3   2      205.93      286.78      6.37 o 
   2   3   2      121.34       88.08      3.92 o 
   3   3   2     2412.40     2244.03     20.99 o 
   4   3   2     1348.23     1203.00     13.66 o 
   5   3   2       49.65       46.86      4.28 o 
   6   3   2     1394.02     1252.52     15.57 o 
   7   3   2       15.38        1.31      4.57 o 
   8   3   2      458.93      416.15      9.90 o 
   9   3   2       83.74       96.02      5.75 o 
  10   3   2      127.21      162.29      6.67 o 
  11   3   2      105.50      161.50      6.86 o 
  12   3   2      666.51      564.02     12.22 o 
  13   3   2      573.96      546.87     13.11 o 
  14   3   2      523.47      513.49     13.26 o 
  15   3   2        6.75        7.34      7.03 o 
  16   3   2      988.57      925.19     18.54 o 
  17   3   2      131.31      156.80     10.54 o 
  18   3   2       15.24       -1.28      7.96 o 
  19   3   2        3.40       -8.07      8.07 o 
  20   3   2        0.80        2.84      8.46 o 
  21   3   2       34.96       18.62     11.20 o 
  22   3   2        1.21        1.63     13.50 o 
  23   3   2       24.89       13.90     16.96 o 
 -23   4   2       46.60       44.58     19.62 o 
 -22   4   2        2.44       -6.42     16.53 o 
 -21   4   2      258.15      239.37     21.09 o 
 -20   4   2      237.56      292.78     23.60 o 
 -19   4   2        0.18       -7.88     10.42 o 
 -18   4   2       90.25       88.15     11.54 o 
 -17   4   2      331.39      336.92     13.91 o 
 -16   4   2      320.59      375.21     12.79 o 
 -15   4   2      200.10      206.79     10.56 o 
 -14   4   2      325.06      365.19     10.93 o 
 -13   4   2       76.46       66.26      7.54 o 
 -12   4   2       49.27       55.64      6.04 o 
 -11   4   2     1904.91     1731.38     20.66 o 
 -10   4   2      188.20      226.41      7.51 o 
  -9   4   2     2134.21     2163.29     23.56 o 
  -8   4   2        3.70        5.08      4.57 o 
  -7   4   2      230.64      299.78      7.78 o 
  -6   4   2     1489.62     1493.57     17.21 o 
  -5   4   2      338.21      380.26      7.64 o 
  -4   4   2     4692.18     4829.46     43.97 o 
  -3   4   2      317.74      312.58      6.83 o 
  -2   4   2       88.48      106.32      4.65 o 
  -1   4   2       72.45       63.35      4.38 o 
   0   4   2        8.91       10.18      2.24 o 
   1   4   2       29.07       35.29      4.22 o 
   2   4   2     1433.72     1433.67     17.13 o 
   3   4   2     2249.15     2192.15     21.91 o 
   4   4   2      122.95      134.33      5.12 o 
   5   4   2       11.20        5.03      4.20 o 
   6   4   2     1534.16     1405.03     15.69 o 
   7   4   2      746.30      731.07     11.10 o 
   8   4   2      917.43      796.84     12.51 o 
   9   4   2       11.13       31.21      5.08 o 
  10   4   2     1235.38     1107.34     14.97 o 
  11   4   2       71.71       89.58      6.45 o 
  12   4   2      120.40       99.98      7.30 o 
  13   4   2      781.40      799.66     14.97 o 
  14   4   2        0.14       -6.42      6.42 o 
  15   4   2       47.10       54.39      8.18 o 
  16   4   2        9.86       -2.27      8.14 o 
  17   4   2       60.77       45.33      8.84 o 
  18   4   2       18.45       16.72      8.48 o 
  19   4   2       17.90        3.10     11.67 o 
  20   4   2        0.53       -8.77      8.77 o 
  21   4   2        3.91        8.73     15.29 o 
  22   4   2        0.09       -9.35     14.50 o 
  23   4   2       31.90       32.81     20.82 o 
 -23   5   2       10.15      -12.05     28.00 o 
 -22   5   2        1.68        5.02     17.02 o 
 -21   5   2       38.92       51.04     15.16 o 
 -20   5   2       85.57       70.94     15.58 o 
 -19   5   2        0.95       -9.38     10.94 o 
 -18   5   2        3.86       -3.07     10.97 o 
 -17   5   2       25.14       31.57      9.78 o 
 -16   5   2       22.63        3.96      8.19 o 
 -15   5   2      171.78      202.95     10.81 o 
 -14   5   2       18.15        1.67      7.21 o 
 -13   5   2       12.80       -2.65      7.39 o 
 -12   5   2      495.98      470.46     11.96 o 
 -11   5   2      175.44      213.63      8.18 o 
 -10   5   2      427.49      379.72      9.34 o 
  -9   5   2      185.05      199.00      7.20 o 
  -8   5   2       44.32       49.76      4.91 o 
  -7   5   2        0.14       -3.63      4.21 o 
  -6   5   2      320.19      366.72      8.06 o 
  -5   5   2      447.13      476.90      8.75 o 
  -4   5   2     1050.67      928.76     12.86 o 
  -3   5   2     1900.41     1831.91     20.26 o 
  -2   5   2      463.38      474.53      8.33 o 
  -1   5   2       70.72      104.43      5.05 o 
   0   5   2        5.38       11.04      3.71 o 
   1   5   2      129.78      116.14      5.62 o 
   2   5   2      483.50      452.52      9.19 o 
   3   5   2      200.30      235.41      6.54 o 
   4   5   2      174.57      215.52      6.65 o 
   5   5   2       20.95       19.50      4.83 o 
   6   5   2      611.76      601.86     10.35 o 
   7   5   2       38.04       26.83      4.47 o 
   8   5   2      690.70      626.51      9.90 o 
   9   5   2       29.04       43.26      5.26 o 
  10   5   2      360.21      363.69     10.81 o 
  11   5   2        3.95       18.67      6.06 o 
  12   5   2      214.92      216.08     11.52 o 
  13   5   2       71.91       81.78      7.75 o 
  14   5   2        0.32        2.54      6.61 o 
  15   5   2       13.30       15.44      7.79 o 
  16   5   2      191.35      209.32     11.21 o 
  17   5   2       26.57       33.84      9.18 o 
  18   5   2        1.04       -3.84      8.48 o 
  19   5   2       27.72       33.11     11.29 o 
  20   5   2        0.06      -10.37     10.37 o 
  21   5   2       16.90      -10.53     14.13 o 
  22   5   2        0.01       10.42     15.56 o 
 -22   6   2       17.97       18.07     21.09 o 
 -21   6   2       29.25       14.08     15.17 o 
 -20   6   2       34.60       48.17     13.50 o 
 -19   6   2       40.73       40.73     12.72 o 
 -18   6   2       10.22       12.13     11.72 o 
 -17   6   2       55.43       50.12     11.45 o 
 -16   6   2       35.27       39.95      9.80 o 
 -15   6   2       98.63       99.83     10.07 o 
 -14   6   2      134.41      124.17      9.53 o 
 -13   6   2       10.57       18.45      7.51 o 
 -12   6   2      300.87      338.39     11.65 o 
 -11   6   2      338.64      339.34     10.73 o 
 -10   6   2      276.76      297.94      9.63 o 
  -9   6   2      615.38      620.54     10.81 o 
  -8   6   2      185.06      173.65      6.60 o 
  -7   6   2        8.02        6.02      4.43 o 
  -6   6   2      304.34      317.46      7.18 o 
  -5   6   2       90.47      134.47      5.59 o 
  -4   6   2       66.27      101.35      4.89 o 
  -3   6   2      104.99      110.20      5.39 o 
  -2   6   2       25.76       24.08      4.26 o 
  -1   6   2       44.32       55.26      5.00 o 
   0   6   2     1231.57     1333.79     15.43 o 
   1   6   2     1229.30     1210.41     15.59 o 
   2   6   2      494.02      446.54      9.57 o 
   3   6   2      220.77      277.90      7.91 o 
   4   6   2     2484.31     2359.41     24.61 o 
   5   6   2      256.66      256.08      7.36 o 
   6   6   2      267.01      314.68      8.15 o 
   7   6   2      613.39      632.12     11.01 o 
   8   6   2      240.85      257.92      7.57 o 
   9   6   2        0.76       -2.80      5.08 o 
  10   6   2       27.59       13.21      5.43 o 
  11   6   2       19.77       28.06      5.18 o 
  12   6   2       20.49       34.43      7.37 o 
  13   6   2       63.22       51.57      8.74 o 
  14   6   2        0.92       -7.89      7.89 o 
  15   6   2        4.55       -1.15      7.71 o 
  16   6   2       46.31       47.64      9.70 o 
  17   6   2      122.67      173.14     12.14 o 
  18   6   2      156.74      134.50     16.48 o 
  19   6   2       27.90       19.29     11.42 o 
  20   6   2        2.66        2.87     12.61 o 
  21   6   2        4.55      -14.40     15.81 o 
  22   6   2      167.06      205.86     21.25 o 
 -21   7   2        5.99      -10.52     14.06 o 
 -20   7   2        2.55      -12.36     12.36 o 
 -19   7   2       33.59       36.26     12.89 o 
 -18   7   2       11.25       11.11     15.00 o 
 -17   7   2       47.77       55.57     12.43 o 
 -16   7   2      109.51      118.51     11.64 o 
 -15   7   2      288.84      284.46     14.08 o 
 -14   7   2        6.66       -5.78      8.08 o 
 -13   7   2      193.99      177.10     10.45 o 
 -12   7   2      649.21      582.13     14.52 o 
 -11   7   2     1214.17     1131.52     19.53 o 
 -10   7   2       83.48       91.09      7.25 o 
  -9   7   2        0.24       -5.02      5.02 o 
  -8   7   2        7.98        1.87      4.45 o 
  -7   7   2      220.37      201.62      6.58 o 
  -6   7   2      101.44      106.67      5.51 o 
  -5   7   2       82.90       76.14      5.06 o 
  -4   7   2      461.44      444.79      8.87 o 
  -3   7   2        0.14       -3.01      3.93 o 
  -2   7   2       28.28       42.73      4.54 o 
  -1   7   2      858.72      924.33     13.33 o 
   0   7   2      211.17      270.58      8.33 o 
   1   7   2      945.60      930.18     13.18 o 
   2   7   2      217.15      296.84      8.43 o 
   3   7   2       74.69       80.44      5.88 o 
   4   7   2       19.60       38.27      4.84 o 
   5   7   2      939.62      853.02     12.77 o 
   6   7   2     1338.32     1366.85     23.39 o 
   7   7   2     1398.07     1348.93     18.16 o 
   8   7   2       12.02       11.56      5.83 o 
   9   7   2       45.32       44.86      7.01 o 
  10   7   2      180.12      223.22     10.00 o 
  11   7   2      359.36      351.58     11.92 o 
  12   7   2      421.22      424.43     15.23 o 
  13   7   2        8.09        9.55      6.02 o 
  14   7   2       37.65       32.66      7.61 o 
  15   7   2      151.58      166.54     11.03 o 
  16   7   2        5.04       -7.29      7.81 o 
  17   7   2       18.01        3.32      9.40 o 
  18   7   2       58.55       72.77     12.49 o 
  19   7   2      201.24      202.22     15.87 o 
  20   7   2       73.74       42.99     18.83 o 
  21   7   2      112.43      131.03     22.47 o 
 -20   8   2        9.50       -2.73     16.61 o 
 -19   8   2        1.62       -2.86     12.39 o 
 -18   8   2       53.56       56.56     13.62 o 
 -17   8   2       71.58       59.46     12.94 o 
 -16   8   2      393.60      416.01     19.45 o 
 -15   8   2       38.52       36.73     10.20 o 
 -14   8   2      200.85      187.16     13.74 o 
 -13   8   2      486.02      466.83     15.94 o 
 -12   8   2      701.45      742.04     16.78 o 
 -11   8   2       23.71       24.54      7.98 o 
 -10   8   2        8.94        1.89      6.95 o 
  -9   8   2       66.50       83.37      7.42 o 
  -8   8   2      247.56      271.56      8.52 o 
  -7   8   2      339.12      312.54      8.35 o 
  -6   8   2      735.09      694.17     11.31 o 
  -5   8   2       82.24       88.28      5.54 o 
  -4   8   2      211.27      219.55      7.27 o 
  -3   8   2        5.28       -4.24      4.24 o 
  -2   8   2      384.17      381.69      9.41 o 
  -1   8   2      145.39      142.08      5.93 o 
   0   8   2     1182.40     1276.84     15.87 o 
   1   8   2      122.71      154.77      6.89 o 
   2   8   2        0.11       -5.76      5.76 o 
   3   8   2        2.18       -4.56      4.56 o 
   4   8   2       66.65       87.93      6.74 o 
   5   8   2       40.35       32.34      5.60 o 
   6   8   2      480.22      575.83     14.30 o 
   7   8   2       15.11       -1.27      5.64 o 
   8   8   2      216.56      211.66      9.54 o 
   9   8   2      148.47      184.83      9.69 o 
  10   8   2      115.06      173.67      9.74 o 
  11   8   2       31.78       63.97      8.36 o 
  12   8   2        0.04       -6.29      7.06 o 
  13   8   2      259.69      237.73     13.64 o 
  14   8   2       96.49       94.70     10.49 o 
  15   8   2      184.90      171.23     14.22 o 
  16   8   2      102.09       88.52     12.24 o 
  17   8   2        3.74      -10.06     10.06 o 
  18   8   2        9.20        8.20     11.31 o 
  19   8   2      115.57      129.76     18.01 o 
  20   8   2       41.30       59.74     22.57 o 
 -20   9   2        0.27      -17.00     20.60 o 
 -19   9   2        5.40      -13.75     13.75 o 
 -18   9   2        0.66      -15.76     18.02 o 
 -17   9   2       18.48        7.62     13.07 o 
 -16   9   2       49.98       36.25     14.45 o 
 -15   9   2       39.44       17.28     12.95 o 
 -14   9   2       72.95       81.86     11.68 o 
 -13   9   2      228.41      247.20     18.02 o 
 -12   9   2      852.36      879.34     22.48 o 
 -11   9   2      317.88      319.82     15.34 o 
 -10   9   2       12.35       10.87      9.99 o 
  -9   9   2       42.29       25.11     10.62 o 
  -8   9   2       66.71       67.30      8.23 o 
  -7   9   2       43.83       53.43      6.58 o 
  -6   9   2      148.86      203.53      9.68 o 
  -5   9   2       23.85       27.05      5.66 o 
  -4   9   2      841.92      920.43     15.39 o 
  -3   9   2      368.74      378.14     12.72 o 
  -2   9   2     2066.60     2002.88     27.08 o 
  -1   9   2      410.66      394.68     10.60 o 
   0   9   2      250.99      232.87      8.93 o 
   1   9   2       95.14      115.56      7.45 o 
   2   9   2       33.27       54.78      6.87 o 
   3   9   2      160.13      144.99      8.74 o 
   4   9   2      289.48      281.40     10.06 o 
   5   9   2       45.17       50.24      7.35 o 
   6   9   2        3.03       -6.40      6.40 o 
   7   9   2      323.29      313.65     12.36 o 
   8   9   2      146.14      142.80      9.98 o 
   9   9   2       19.32       13.41      7.24 o 
  10   9   2      624.56      636.40     15.74 o 
  11   9   2      157.26      147.42     10.23 o 
  12   9   2        2.28        1.63      7.45 o 
  13   9   2      439.12      435.07     22.68 o 
  14   9   2       30.22       25.93     10.66 o 
  15   9   2        4.50        3.02     10.02 o 
  16   9   2        8.18       -0.95      8.87 o 
  17   9   2        7.31        7.26     11.89 o 
  18   9   2        1.22       -4.00     13.81 o 
  19   9   2       64.10       71.83     20.18 o 
 -18  10   2        2.91      -12.76     13.58 o 
 -17  10   2        8.12        2.09     13.14 o 
 -16  10   2        7.34      -12.42     12.42 o 
 -15  10   2       57.45       46.42     13.96 o 
 -14  10   2       20.50       13.39     12.70 o 
 -13  10   2       56.55       50.85     11.21 o 
 -12  10   2        3.66        7.70      9.69 o 
 -11  10   2       85.03       70.51     11.15 o 
 -10  10   2      132.60      122.60     11.89 o 
  -9  10   2       48.83       51.84      9.98 o 
  -8  10   2      130.50      144.59     10.47 o 
  -7  10   2        9.69        0.16      7.23 o 
  -6  10   2      675.59      626.05     14.09 o 
  -5  10   2       58.33       60.62      7.23 o 
  -4  10   2       10.25       18.31      6.42 o 
  -3  10   2      369.44      378.67     11.45 o 
  -2  10   2       14.11       10.05      5.88 o 
  -1  10   2      141.30      167.74      9.72 o 
   0  10   2      751.49      720.02     23.72 o 
   1  10   2      224.31      284.73     11.33 o 
   2  10   2       35.16       19.01      7.25 o 
   3  10   2        6.35        2.17      6.85 o 
   4  10   2        1.65       -6.54      6.54 o 
   5  10   2       11.28       19.02      7.23 o 
   6  10   2      137.87      136.56      9.86 o 
   7  10   2      684.97      659.59     15.86 o 
   8  10   2      347.29      358.09     13.66 o 
   9  10   2     1867.19     1864.61     33.87 o 
  10  10   2      537.02      551.75     15.59 o 
  11  10   2       91.43       96.59     10.48 o 
  12  10   2       61.90       42.24     10.09 o 
  13  10   2        0.59       -8.00      8.00 o 
  14  10   2       51.92       56.56     11.60 o 
  15  10   2       51.60       51.34     15.39 o 
  16  10   2       80.79       81.41     16.76 o 
  17  10   2       26.70       46.60     45.79 o 
  18  10   2       37.00       57.98     27.12 o 
 -17  11   2       20.77       -0.77     13.95 o 
 -16  11   2        3.31       12.11     13.85 o 
 -15  11   2       38.33       40.71     14.49 o 
 -14  11   2        7.26       -0.80     13.60 o 
 -13  11   2       24.42       17.87     12.89 o 
 -12  11   2       59.51       66.10     11.66 o 
 -11  11   2        1.83       -8.71      8.71 o 
 -10  11   2        6.87       -7.57      7.57 o 
  -9  11   2       17.72       16.79      8.78 o 
  -8  11   2        5.25       -9.07     11.69 o 
  -7  11   2        5.27       -8.17      8.17 o 
  -6  11   2        0.35       -6.86      6.86 o 
  -5  11   2      146.56      146.88     10.02 o 
  -4  11   2       21.70       18.93      7.75 o 
  -3  11   2        8.02       -6.43      6.43 o 
  -2  11   2      728.36      733.54     24.24 o 
  -1  11   2      658.33      665.46     22.63 o 
   0  11   2        1.57        6.07      7.62 o 
   1  11   2      375.06      419.67     17.37 o 
   2  11   2       10.71        6.17      7.72 o 
   3  11   2       40.39       18.22      8.34 o 
   4  11   2       12.88        9.11      7.59 o 
   5  11   2        7.62        3.40      7.63 o 
   6  11   2       67.10       45.24      8.70 o 
   7  11   2      126.60      120.81     10.09 o 
   8  11   2      356.49      397.31     15.17 o 
   9  11   2        6.94        3.27     10.54 o 
  10  11   2      150.40      119.41     14.31 o 
  11  11   2        7.51       -0.56      9.46 o 
  12  11   2       14.07       -1.93      8.49 o 
  13  11   2       83.15       48.23     15.20 o 
  14  11   2       15.52        8.83     12.63 o 
  15  11   2       17.55       26.93     26.36 o 
  16  11   2       17.19       21.00     22.40 o 
  17  11   2       28.76      -19.01     37.18 o 
 -16  12   2        4.19      -15.85     15.85 o 
 -15  12   2       18.70       19.90     16.21 o 
 -14  12   2        0.81      -16.41     16.41 o 
 -13  12   2       18.32       14.28     15.32 o 
 -12  12   2        8.51       -0.82     14.13 o 
 -11  12   2        2.60       -9.73     11.17 o 
 -10  12   2       25.61       42.76     10.84 o 
  -9  12   2       14.89       10.26     10.61 o 
  -8  12   2        4.07       -3.24     11.69 o 
  -7  12   2       11.06        5.06     11.17 o 
  -6  12   2       15.77        6.68     10.72 o 
  -5  12   2       50.19       33.29      9.63 o 
  -4  12   2      144.56      154.05     12.30 o 
  -3  12   2       28.49       16.43     15.06 o 
  -2  12   2       25.98        5.21      9.91 o 
  -1  12   2       17.35       14.12      9.69 o 
   0  12   2        4.67       -1.99      9.30 o 
   1  12   2       29.02       14.32      9.29 o 
   2  12   2       32.33       17.44      9.87 o 
   3  12   2      287.28      325.91     17.19 o 
   4  12   2      193.40      213.03     19.61 o 
   5  12   2        5.97       -4.89      9.01 o 
   6  12   2       53.60       66.59     12.26 o 
   7  12   2      174.82      167.65     13.44 o 
   8  12   2      169.69      167.20     13.43 o 
   9  12   2       10.96       -5.82      9.72 o 
  10  12   2      332.57      412.05     18.07 o 
  11  12   2       10.15        2.91     10.39 o 
  12  12   2      161.35      134.51     22.37 o 
  13  12   2        0.12      -12.10     12.69 o 
  14  12   2        2.80      -14.01     25.45 o 
  15  12   2      131.72       95.48     30.60 o 
 -14  13   2       45.76       19.55     20.66 o 
 -13  13   2        6.16       26.64     20.32 o 
 -12  13   2       28.96       20.32     20.13 o 
 -11  13   2       16.67       28.60     19.67 o 
 -10  13   2       29.80       22.48     27.12 o 
  -9  13   2       29.59       23.32     19.02 o 
  -8  13   2       14.83       -5.97     15.54 o 
  -7  13   2        5.81        3.08     13.46 o 
  -6  13   2       39.73       48.31     13.72 o 
  -5  13   2      146.82      145.54     19.31 o 
  -4  13   2        4.66       -6.80      9.16 o 
  -3  13   2      130.75      138.63     14.91 o 
  -2  13   2      108.67       98.07     11.41 o 
  -1  13   2        8.00       15.79      9.68 o 
   0  13   2       57.60       47.23     10.68 o 
   1  13   2       99.13       81.22     11.23 o 
   2  13   2       27.42       28.82     13.72 o 
   3  13   2      148.98      172.39     17.28 o 
   4  13   2      124.20      109.08     11.90 o 
   5  13   2        0.84       -9.33      9.33 o 
   6  13   2        0.60       -8.90      8.90 o 
   7  13   2      196.32      240.41     15.12 o 
   8  13   2      168.19      164.67     13.93 o 
   9  13   2        3.51        2.08     10.25 o 
  10  13   2      108.82      124.98     15.44 o 
  11  13   2      106.38      127.15     17.18 o 
  12  13   2        9.50       18.07     19.61 o 
  13  13   2       17.22       -8.49     19.13 o 
  14  13   2       63.86       68.01     23.42 o 
 -11  14   2        4.69       -0.36     29.65 o 
 -10  14   2        8.02        1.85     19.08 o 
  -9  14   2       12.47       42.43     32.99 o 
  -8  14   2        0.91      -17.36     17.36 o 
  -7  14   2       16.83       16.41     18.91 o 
  -6  14   2        0.00       -4.95     17.33 o 
  -5  14   2       64.70       46.51     20.49 o 
  -4  14   2       14.07        0.89     11.47 o 
  -3  14   2        4.25       -4.88      9.57 o 
  -2  14   2       74.73       76.78     11.58 o 
  -1  14   2        7.47       -9.63      9.63 o 
   0  14   2       32.31       34.12     10.81 o 
   1  14   2       11.46        0.69     10.11 o 
   2  14   2       12.80        7.73     10.01 o 
   3  14   2        5.23       -8.63      9.71 o 
   4  14   2       36.78       40.25     10.97 o 
   5  14   2        1.78       -5.30      9.73 o 
   6  14   2        2.84        1.30      9.87 o 
   7  14   2        0.15       -1.65     10.27 o 
   8  14   2       26.94       13.38     11.40 o 
   9  14   2        0.11      -12.19     12.19 o 
  10  14   2       12.16        7.82     13.25 o 
  11  14   2       54.94       43.66     23.96 o 
  -8  15   2       22.42       49.22     31.40 o 
  -7  15   2        0.02       -6.83     19.00 o 
  -6  15   2        2.93      -13.17     19.35 o 
  -5  15   2       19.69       39.32     19.67 o 
  -4  15   2        6.86       -1.14     23.11 o 
  -3  15   2       14.37        5.41     16.32 o 
  -2  15   2        4.19       -4.66     12.19 o 
  -1  15   2       22.63        8.81     12.90 o 
   0  15   2        1.88       -3.87     12.13 o 
   1  15   2       22.05       16.98     12.45 o 
   2  15   2        8.15      -11.78     11.78 o 
   3  15   2       21.57       23.29     13.15 o 
   4  15   2        9.88       23.70     13.36 o 
   5  15   2       21.35       22.37     13.54 o 
   6  15   2        7.66      -12.22     12.67 o 
   7  15   2       61.17       45.76     14.80 o 
   8  15   2        2.82      -12.80     12.80 o 
  -2  16   2        0.14       -9.65     25.17 o 
  -1  16   2        7.93      -12.93     12.93 o 
   0  16   2       16.15       18.95     14.13 o 
   1  16   2       26.43       15.00     13.61 o 
   2  16   2        1.21      -16.35     16.35 o 
 -23   1   3       14.75       26.44     16.15 o 
 -22   1   3       33.73       -2.16     17.25 o 
 -21   1   3       76.67      120.29     17.32 o 
 -20   1   3        6.14      -12.64     12.64 o 
 -19   1   3      111.61      126.45     15.45 o 
 -18   1   3        4.15       -6.78      9.11 o 
 -17   1   3        0.76        1.25      9.15 o 
 -16   1   3      333.69      368.66     14.60 o 
 -15   1   3      904.57      891.21     17.84 o 
 -14   1   3      711.30      697.56     14.01 o 
 -13   1   3      300.47      325.46      9.98 o 
 -12   1   3      179.19      192.67      9.37 o 
 -11   1   3        2.64        0.62      4.66 o 
 -10   1   3      519.54      508.04      9.71 o 
  -9   1   3       61.25       76.31      5.34 o 
  -8   1   3     1218.21     1066.25     14.25 o 
  -7   1   3     3489.81     3545.49     32.46 o 
  -6   1   3     3087.13     3291.41     31.28 o 
  -5   1   3      185.18      214.64      7.08 o 
  -4   1   3        7.16       35.39      4.65 o 
  -3   1   3      114.51      123.04      5.38 o 
  -2   1   3     2047.74     1812.65     22.08 o 
  -1   1   3     2448.29     2408.68     28.30 o 
   0   1   3      197.20      141.32      7.21 o 
   1   1   3       66.78       57.18      5.89 o 
   2   1   3     3404.24     2927.05     38.88 o 
   3   1   3     2161.81     1975.55     22.47 o 
   4   1   3     6158.60     5782.83     48.32 o 
   5   1   3      562.56      549.61     10.01 o 
   6   1   3     2014.49     1923.80     22.21 o 
   7   1   3     2401.21     2206.30     26.68 o 
   8   1   3      173.69      166.54      7.29 o 
   9   1   3     1894.11     1794.42     22.50 o 
  10   1   3      441.60      421.48     12.17 o 
  11   1   3      165.81      163.24      8.77 o 
  12   1   3      357.44      368.64     13.13 o 
  13   1   3       10.16       11.61      7.76 o 
  14   1   3        8.54       15.38      8.35 o 
  15   1   3        5.57       -3.66      8.28 o 
  16   1   3      172.31      189.77     14.00 o 
  17   1   3      100.75      110.81     12.75 o 
  18   1   3       57.38       51.15     11.37 o 
  19   1   3       10.60        5.33     10.49 o 
  20   1   3        6.89        6.62     10.14 o 
  21   1   3        7.33      -10.09     10.09 o 
  22   1   3       14.61        1.03     10.87 o 
  23   1   3        8.48      -11.44     12.73 o 
 -23   2   3        0.67       -9.55     16.03 o 
 -22   2   3       21.02        0.44     14.64 o 
 -21   2   3      147.94      132.55     21.24 o 
 -20   2   3       16.02      -16.94     20.87 o 
 -19   2   3       97.81      134.09     17.41 o 
 -18   2   3      663.33      728.48     19.66 o 
 -17   2   3     1034.19      963.01     21.70 o 
 -16   2   3      147.66      154.75     10.47 o 
 -15   2   3       70.84       64.33      8.06 o 
 -14   2   3      151.40      150.70      8.61 o 
 -13   2   3      410.60      423.14     11.24 o 
 -12   2   3      127.70      139.70      7.97 o 
 -11   2   3       45.35       55.23      5.76 o 
 -10   2   3      579.11      601.15     11.08 o 
  -9   2   3        7.73        7.38      4.84 o 
  -8   2   3     2199.19     2176.76     23.97 o 
  -7   2   3     3559.69     3319.93     33.67 o 
  -6   2   3      788.24      810.49     11.37 o 
  -5   2   3     5354.55     5316.91     48.17 o 
  -4   2   3     1275.59     1149.65     14.18 o 
  -3   2   3     1140.63     1169.05     15.47 o 
  -2   2   3      183.08      199.07      6.46 o 
  -1   2   3     2800.48     2549.96     36.95 o 
   0   2   3     1354.95     1193.47     14.99 o 
   1   2   3      571.49      588.58      9.51 o 
   2   2   3      194.96      176.56      5.74 o 
   3   2   3     6321.02     6565.78     60.21 o 
   4   2   3     1880.74     1937.80     20.29 o 
   5   2   3     2303.79     2201.69     23.02 o 
   6   2   3       62.66       75.20      5.79 o 
   7   2   3     1648.63     1569.79     19.73 o 
   8   2   3      179.62      223.56      9.50 o 
   9   2   3      321.01      344.48     10.87 o 
  10   2   3      522.89      518.58     11.65 o 
  11   2   3      464.83      429.47     12.38 o 
  12   2   3      391.32      401.02     13.57 o 
  13   2   3      333.80      336.89     13.25 o 
  14   2   3      228.69      278.88     13.12 o 
  15   2   3       46.67       42.56      9.72 o 
  16   2   3       48.84       53.91      9.45 o 
  17   2   3      190.46      175.39     12.02 o 
  18   2   3       10.19        7.86      9.27 o 
  19   2   3        0.63       16.13     10.92 o 
  20   2   3       20.68        9.91     10.11 o 
  21   2   3       39.15       24.31     10.13 o 
  22   2   3        7.68        6.13     10.52 o 
  23   2   3       25.00       31.35     15.08 o 
 -23   3   3        4.43        2.31     17.20 o 
 -22   3   3        8.15        4.25     16.25 o 
 -21   3   3        4.50       27.07     16.86 o 
 -20   3   3       22.78       22.23     21.99 o 
 -19   3   3      216.88      241.60     17.73 o 
 -18   3   3       37.66       43.36     11.09 o 
 -17   3   3       10.57       -1.19      8.69 o 
 -16   3   3      641.90      673.00     16.10 o 
 -15   3   3       37.08       31.04      7.80 o 
 -14   3   3      428.96      412.82     12.52 o 
 -13   3   3      208.69      216.75     11.28 o 
 -12   3   3       82.13       97.77      6.62 o 
 -11   3   3      276.93      310.40     10.69 o 
 -10   3   3        0.02       -2.72      4.83 o 
  -9   3   3     1430.72     1398.96     17.90 o 
  -8   3   3      101.20      131.38      6.42 o 
  -7   3   3      490.04      517.02      9.69 o 
  -6   3   3      787.64      784.00     11.99 o 
  -5   3   3        1.19        3.68      5.40 o 
  -4   3   3       20.79       19.98      5.00 o 
  -3   3   3     4827.86     4575.34     47.95 o 
  -2   3   3       74.94       94.49      4.46 o 
  -1   3   3     2699.43     2503.01     26.89 o 
   0   3   3      400.65      432.34      7.22 o 
   1   3   3      182.95      177.54      4.69 o 
   2   3   3      215.57      228.71      5.90 o 
   3   3   3      222.83      262.97      6.34 o 
   4   3   3      583.19      637.20      9.66 o 
   5   3   3       47.53       39.21      5.45 o 
   6   3   3        0.17       -3.51      5.07 o 
   7   3   3      494.24      486.48     10.84 o 
   8   3   3      120.25      114.56      6.72 o 
   9   3   3        0.00        1.93      5.25 o 
  10   3   3      630.94      541.20     12.55 o 
  11   3   3       73.45       75.64      7.73 o 
  12   3   3      404.35      379.14     12.51 o 
  13   3   3       39.91       43.58      8.09 o 
  14   3   3       18.91       32.80      8.20 o 
  15   3   3      367.12      357.34     17.28 o 
  16   3   3       10.76       16.65      8.16 o 
  17   3   3        3.98       -6.87      8.02 o 
  18   3   3       51.34       48.81      9.44 o 
  19   3   3      270.65      264.84     13.33 o 
  20   3   3       27.71       39.90      9.69 o 
  21   3   3        4.41       10.42     11.32 o 
  22   3   3      136.24      131.06     15.80 o 
  23   3   3        6.30       -7.11     16.08 o 
 -23   4   3        2.38       13.41     19.96 o 
 -22   4   3        8.16       23.49     17.61 o 
 -21   4   3        6.13        5.33     16.18 o 
 -20   4   3        0.79       -6.57     15.35 o 
 -19   4   3       15.63       21.27     12.48 o 
 -18   4   3        4.05       -7.70      9.42 o 
 -17   4   3       77.63       64.96      9.50 o 
 -16   4   3      300.27      269.79     14.98 o 
 -15   4   3       75.33       66.12      8.75 o 
 -14   4   3       17.82        7.48      8.50 o 
 -13   4   3        4.09        1.49      6.56 o 
 -12   4   3       59.03       78.36      7.64 o 
 -11   4   3       11.28        8.73      5.81 o 
 -10   4   3      100.85      113.47      7.21 o 
  -9   4   3      814.38      723.30     12.41 o 
  -8   4   3       28.25       55.35      5.50 o 
  -7   4   3     1393.06     1432.82     17.88 o 
  -6   4   3     1833.99     1982.81     22.42 o 
  -5   4   3      906.15     1106.45     15.20 o 
  -4   4   3    10104.38    10278.12     97.74 o 
  -3   4   3     1026.21     1087.86     13.86 o 
  -2   4   3      132.96      101.64      5.62 o 
  -1   4   3      586.94      506.27      9.26 o 
   0   4   3      136.09      166.32      6.08 o 
   1   4   3        0.18       -3.02      3.98 o 
   2   4   3      831.27      747.57     11.13 o 
   3   4   3     1181.27     1132.12     13.93 o 
   4   4   3       18.55       61.92      5.06 o 
   5   4   3     2175.07     2028.12     21.68 o 
   6   4   3      372.93      400.17      9.53 o 
   7   4   3      634.40      585.74     11.07 o 
   8   4   3      707.18      686.13     12.74 o 
   9   4   3      289.94      241.91      9.13 o 
  10   4   3       10.76        0.22      5.26 o 
  11   4   3      226.07      259.09      9.30 o 
  12   4   3       68.85       80.54      7.44 o 
  13   4   3      259.46      252.38     10.08 o 
  14   4   3      128.33      106.91      8.52 o 
  15   4   3        0.70       -6.89      7.59 o 
  16   4   3      127.98      147.34     10.63 o 
  17   4   3        2.02       -8.08      8.08 o 
  18   4   3      198.06      225.28     13.28 o 
  19   4   3       23.97        7.59      9.37 o 
  20   4   3       34.54       28.36     10.27 o 
  21   4   3       13.28        2.53     10.82 o 
  22   4   3        0.75       -2.24     11.92 o 
 -22   5   3        1.55      -16.68     16.68 o 
 -21   5   3       51.67       64.30     19.16 o 
 -20   5   3        1.68        1.73     15.90 o 
 -19   5   3      159.55      202.67     18.77 o 
 -18   5   3        2.30       -2.82      9.67 o 
 -17   5   3      226.15      260.79     12.65 o 
 -16   5   3       15.44       -7.84      7.84 o 
 -15   5   3      816.69      742.32     16.96 o 
 -14   5   3       83.55       86.22      9.00 o 
 -13   5   3      266.65      304.57     11.62 o 
 -12   5   3        8.04       -1.28      6.65 o 
 -11   5   3      263.89      326.08     12.58 o 
 -10   5   3      455.71      461.94     11.38 o 
  -9   5   3       90.68       92.52      7.63 o 
  -8   5   3      254.75      327.57      8.84 o 
  -7   5   3       19.38       27.55      5.16 o 
  -6   5   3      341.70      359.47      9.30 o 
  -5   5   3     1730.03     1878.25     21.20 o 
  -4   5   3     1005.94      955.11     13.11 o 
  -3   5   3      240.92      317.12      8.29 o 
  -2   5   3     1029.05     1114.65     14.98 o 
  -1   5   3      911.64      905.95     13.93 o 
   0   5   3      293.41      311.07      8.97 o 
   1   5   3      201.06      212.98      7.38 o 
   2   5   3     1739.74     1695.15     20.59 o 
   3   5   3     1004.08     1072.78     14.44 o 
   4   5   3      231.66      259.66      7.60 o 
   5   5   3       45.39       66.93      5.41 o 
   6   5   3      214.74      250.21      7.59 o 
   7   5   3      115.98      153.80      6.93 o 
   8   5   3     1397.65     1316.32     16.74 o 
   9   5   3       97.70      114.60      7.10 o 
  10   5   3      331.42      390.45     11.12 o 
  11   5   3       48.52       36.05      7.93 o 
  12   5   3       57.68       26.79      6.94 o 
  13   5   3      421.83      387.17     11.81 o 
  14   5   3      201.10      205.58     10.99 o 
  15   5   3      132.27      148.50     10.53 o 
  16   5   3       78.76       53.14      9.85 o 
  17   5   3        9.40       -4.70      8.71 o 
  18   5   3        1.46       -8.60      8.60 o 
  19   5   3       46.23       26.20     10.01 o 
  20   5   3       29.61       12.99     11.74 o 
  21   5   3        3.12      -10.86     10.86 o 
  22   5   3       13.36      -11.15     16.24 o 
 -22   6   3        0.74      -18.25     19.09 o 
 -21   6   3       33.55       33.38     18.07 o 
 -20   6   3       28.39       49.24     14.91 o 
 -19   6   3        1.23        2.12     13.01 o 
 -18   6   3       52.55       33.02     11.58 o 
 -17   6   3       22.10       16.54      9.89 o 
 -16   6   3        4.29        7.01      8.33 o 
 -15   6   3        0.54       -6.82      7.85 o 
 -14   6   3      127.93      116.16      9.75 o 
 -13   6   3        7.09       -3.65      7.37 o 
 -12   6   3       20.16       23.13      7.51 o 
 -11   6   3       55.45       55.58      7.62 o 
 -10   6   3        2.72       -2.66      6.16 o 
  -9   6   3      125.42      116.17     10.18 o 
  -8   6   3       23.62       29.41      5.93 o 
  -7   6   3       95.36      119.02      6.45 o 
  -6   6   3      782.47      742.85     11.63 o 
  -5   6   3       10.12       19.84      4.94 o 
  -4   6   3      101.85      170.23      6.48 o 
  -3   6   3      128.28      172.45      6.67 o 
  -2   6   3      941.17      903.65     12.86 o 
  -1   6   3      152.04      204.58      7.66 o 
   0   6   3     1637.35     1659.85     23.10 o 
   1   6   3     1170.29     1244.12     17.11 o 
   2   6   3       71.37       57.55      5.91 o 
   3   6   3      564.96      642.92     12.25 o 
   4   6   3        7.07       10.88      4.89 o 
   5   6   3      438.27      454.62      9.98 o 
   6   6   3       89.33       79.64      6.15 o 
   7   6   3      339.95      357.73      9.51 o 
   8   6   3      564.95      496.53     11.90 o 
   9   6   3      133.62      185.68     10.36 o 
  10   6   3      135.08      147.89      8.50 o 
  11   6   3        1.81       -5.45      6.43 o 
  12   6   3       22.03       10.59      6.49 o 
  13   6   3      313.99      348.11     12.83 o 
  14   6   3       43.63       40.19      8.64 o 
  15   6   3      297.71      328.99     13.45 o 
  16   6   3       86.55       82.24     10.00 o 
  17   6   3       76.19       79.53     10.54 o 
  18   6   3        0.25       -5.79      8.95 o 
  19   6   3        7.55        7.23      9.52 o 
  20   6   3        1.16      -11.08     11.08 o 
  21   6   3        0.05      -10.84     12.77 o 
 -21   7   3        7.24       10.53     14.83 o 
 -20   7   3        5.82      -12.22     13.82 o 
 -19   7   3       11.29        5.25     12.46 o 
 -18   7   3       19.13       19.67     12.36 o 
 -17   7   3       32.57       29.83     10.44 o 
 -16   7   3       14.96        1.37      9.24 o 
 -15   7   3      155.13      163.99     11.10 o 
 -14   7   3        0.01       -7.70      7.70 o 
 -13   7   3       73.29       48.95      8.82 o 
 -12   7   3       29.16       20.27      7.85 o 
 -11   7   3      662.61      607.17     14.73 o 
 -10   7   3      195.84      189.75      9.76 o 
  -9   7   3      679.76      752.30     15.23 o 
  -8   7   3        0.30       -4.65      5.57 o 
  -7   7   3      162.11      178.38      7.65 o 
  -6   7   3      615.68      606.28     10.45 o 
  -5   7   3      325.53      327.71     10.37 o 
  -4   7   3       14.52       15.46      5.06 o 
  -3   7   3      168.55      165.51      6.88 o 
  -2   7   3      269.89      287.96      8.29 o 
  -1   7   3      153.20      164.86      6.58 o 
   0   7   3      164.11      171.92      8.48 o 
   1   7   3        8.84       16.50      5.43 o 
   2   7   3      834.72      893.05     14.70 o 
   3   7   3      573.73      606.55     12.29 o 
   4   7   3      134.80      138.13      7.89 o 
   5   7   3        2.58        7.75      5.41 o 
   6   7   3        0.06        0.72      5.75 o 
   7   7   3        0.00       -5.82      5.82 o 
   8   7   3       35.62       27.89      6.82 o 
   9   7   3       51.55       57.75      7.59 o 
  10   7   3        0.94        3.87      6.68 o 
  11   7   3      930.25      936.76     17.32 o 
  12   7   3      370.18      391.04     12.84 o 
  13   7   3      700.36      639.65     16.82 o 
  14   7   3        1.83       -4.17      6.60 o 
  15   7   3        6.21       -0.40      7.59 o 
  16   7   3       11.40       10.75      8.11 o 
  17   7   3       20.45       26.77      9.01 o 
  18   7   3        1.39        5.23      8.40 o 
  19   7   3       14.98       -3.58     11.13 o 
  20   7   3       24.48       12.42     13.82 o 
  21   7   3        6.14       10.48     14.25 o 
 -20   8   3       17.97        3.76     16.20 o 
 -19   8   3       16.57       10.83     13.95 o 
 -18   8   3       20.74       -6.84     13.46 o 
 -17   8   3       20.01        9.70     10.83 o 
 -16   8   3        8.06       11.62     10.57 o 
 -15   8   3       33.22       28.80     10.87 o 
 -14   8   3       24.62       33.82      9.26 o 
 -13   8   3      634.89      544.59     15.40 o 
 -12   8   3      520.35      509.48     15.69 o 
 -11   8   3       54.16       47.37      9.12 o 
 -10   8   3      274.35      311.47     12.88 o 
  -9   8   3      775.87      808.70     17.77 o 
  -8   8   3      457.28      437.79     14.77 o 
  -7   8   3       63.85       62.30      7.51 o 
  -6   8   3       15.94        9.50      5.52 o 
  -5   8   3       33.96       49.25      6.29 o 
  -4   8   3      162.23      181.73      7.97 o 
  -3   8   3       85.36       78.76      6.27 o 
  -2   8   3        0.02       -4.83      4.83 o 
  -1   8   3        0.49       -4.71      4.71 o 
   0   8   3      334.84      326.49     11.40 o 
   1   8   3        9.98        4.97      5.72 o 
   2   8   3       27.22       28.11      6.80 o 
   3   8   3       90.62       85.47      7.76 o 
   4   8   3      356.32      339.25     11.68 o 
   5   8   3       69.31       43.61      7.53 o 
   6   8   3      109.00      131.87      9.12 o 
   7   8   3        0.02        0.94      6.42 o 
   8   8   3       27.63       33.50      7.36 o 
   9   8   3       20.16        7.97      7.21 o 
  10   8   3       83.66       87.78      8.94 o 
  11   8   3      145.96      134.41      9.97 o 
  12   8   3      194.53      207.49     11.32 o 
  13   8   3       87.99      109.41     14.43 o 
  14   8   3       46.42       46.97      9.91 o 
  15   8   3       67.08       58.02      9.91 o 
  16   8   3        3.67        5.04      7.23 o 
  17   8   3        5.25        0.00      8.62 o 
  18   8   3       17.47       25.94     11.93 o 
  19   8   3       55.56       46.25     14.94 o 
  20   8   3        8.69       -0.43     14.36 o 
 -19   9   3        3.64      -13.99     13.99 o 
 -18   9   3        1.57        0.41     14.03 o 
 -17   9   3        3.84      -13.08     13.08 o 
 -16   9   3       13.28       -7.64     11.94 o 
 -15   9   3        1.60       -9.67      9.67 o 
 -14   9   3       22.80       17.55     10.57 o 
 -13   9   3        4.39       -9.22      9.43 o 
 -12   9   3      202.58      226.64     12.70 o 
 -11   9   3      376.81      368.68     16.35 o 
 -10   9   3     1751.68     1576.94     26.71 o 
  -9   9   3      231.27      245.21     12.30 o 
  -8   9   3      167.52      171.18     13.72 o 
  -7   9   3       33.83       29.85      7.65 o 
  -6   9   3      216.67      248.80     12.12 o 
  -5   9   3      357.14      422.22     11.47 o 
  -4   9   3       67.79      108.18      7.62 o 
  -3   9   3      236.86      241.79     10.09 o 
  -2   9   3      231.55      214.69      9.30 o 
  -1   9   3      108.77      114.22      9.34 o 
   0   9   3      179.07      226.97     10.04 o 
   1   9   3      171.13      214.33     10.61 o 
   2   9   3      263.73      253.13     10.31 o 
   3   9   3        2.31       -6.43      6.43 o 
   4   9   3        6.74       14.64      7.34 o 
   5   9   3      131.15      105.09      9.72 o 
   6   9   3      415.24      414.21     13.68 o 
   7   9   3      111.19      131.64     10.15 o 
   8   9   3      754.58      674.49     17.07 o 
   9   9   3       20.55        8.01      8.25 o 
  10   9   3      218.21      271.30     13.18 o 
  11   9   3      540.79      554.88     16.84 o 
  12   9   3      145.52      167.08     11.96 o 
  13   9   3       92.64      101.99     13.48 o 
  14   9   3       38.97       44.50     11.50 o 
  15   9   3       12.58       12.65      9.89 o 
  16   9   3       87.59       94.66     14.24 o 
  17   9   3        7.09        1.29     13.97 o 
  18   9   3      111.39      168.89     22.00 o 
  19   9   3        2.03      -17.21     17.21 o 
 -18  10   3        0.00      -13.43     13.43 o 
 -17  10   3       42.66       19.39     14.69 o 
 -16  10   3        2.16      -12.58     12.58 o 
 -15  10   3        0.31      -10.02     10.02 o 
 -14  10   3       12.32        2.46     10.13 o 
 -13  10   3       50.70       38.46     11.13 o 
 -12  10   3       86.07       80.36     15.76 o 
 -11  10   3      107.82      110.93     12.24 o 
 -10  10   3        0.93       -3.98      8.35 o 
  -9  10   3      841.69      863.88     20.65 o 
  -8  10   3       37.75       64.03      9.50 o 
  -7  10   3      326.39      366.89     15.76 o 
  -6  10   3        0.06       -7.02      7.02 o 
  -5  10   3        0.02       -6.49      6.49 o 
  -4  10   3        2.85        1.28      7.12 o 
  -3  10   3      277.60      327.57     12.38 o 
  -2  10   3        8.35        3.96      7.44 o 
  -1  10   3     1835.55     1900.67     30.81 o 
   0  10   3      257.74      216.99     10.80 o 
   1  10   3       14.50       13.49      7.64 o 
   2  10   3       58.47       58.64      8.80 o 
   3  10   3      146.58      167.64     10.01 o 
   4  10   3       20.18        1.64      7.32 o 
   5  10   3       50.56       27.82      8.02 o 
   6  10   3        3.53       -7.55      7.55 o 
   7  10   3      481.16      548.05     16.15 o 
   8  10   3       12.95       19.87      8.69 o 
   9  10   3      324.72      337.31     14.12 o 
  10  10   3      222.83      249.94     13.16 o 
  11  10   3       18.89       21.82      9.27 o 
  12  10   3      249.47      268.63     14.02 o 
  13  10   3      111.47      136.71     12.02 o 
  14  10   3        3.13      -11.24     11.24 o 
  15  10   3       16.30       14.64     11.69 o 
  16  10   3      124.05      176.76     19.94 o 
  17  10   3        4.66       -5.82     14.22 o 
  18  10   3        0.02       13.41     15.25 o 
 -17  11   3       49.15       39.07     15.42 o 
 -16  11   3      107.48      120.59     17.47 o 
 -15  11   3        0.93       11.02     13.64 o 
 -14  11   3        3.10      -11.50     16.14 o 
 -13  11   3       16.40      -10.19     10.19 o 
 -12  11   3       13.52        4.18     10.06 o 
 -11  11   3      125.28      156.55     13.70 o 
 -10  11   3       51.81       37.74     10.50 o 
  -9  11   3        8.68       -8.83      9.07 o 
  -8  11   3       61.20       72.44     10.41 o 
  -7  11   3      615.26      685.62     19.39 o 
  -6  11   3        0.07       -7.98      8.53 o 
  -5  11   3      380.17      404.59     15.75 o 
  -4  11   3        6.60       -0.64      7.84 o 
  -3  11   3      560.11      609.14     15.82 o 
  -2  11   3      801.93      727.04     18.90 o 
  -1  11   3     2810.74     2668.91     43.82 o 
   0  11   3      273.17      306.38     13.86 o 
   1  11   3      797.57      765.35     20.16 o 
   2  11   3     1073.32     1107.04     26.26 o 
   3  11   3      101.30      102.40     11.41 o 
   4  11   3       29.19       16.03      9.90 o 
   5  11   3       56.69       69.79      9.10 o 
   6  11   3       78.38       76.73      9.53 o 
   7  11   3        8.28       -1.05      7.82 o 
   8  11   3      287.85      335.46     13.69 o 
   9  11   3       38.08       39.52      8.89 o 
  10  11   3       46.31       31.22     12.13 o 
  11  11   3      274.27      267.66     15.29 o 
  12  11   3      315.56      325.44     19.78 o 
  13  11   3        0.53       -6.08     10.16 o 
  14  11   3       41.76       25.27     11.97 o 
  15  11   3       48.21       52.85     13.31 o 
  16  11   3       12.80      -13.59     14.21 o 
 -15  12   3        0.03      -13.23     13.23 o 
 -14  12   3       74.84       63.85     17.93 o 
 -13  12   3      147.67      179.11     19.32 o 
 -12  12   3        8.76       -3.40     11.02 o 
 -11  12   3       10.88      -10.82     10.82 o 
 -10  12   3       27.53       15.90     11.41 o 
  -9  12   3       15.70       12.06     10.96 o 
  -8  12   3       42.32       16.02     10.13 o 
  -7  12   3       77.61       80.34     14.43 o 
  -6  12   3        1.87       -9.30      9.30 o 
  -5  12   3      154.39      205.84     18.23 o 
  -4  12   3       39.41       40.93      9.46 o 
  -3  12   3        7.52        2.33      8.04 o 
  -2  12   3       97.67       70.44     14.69 o 
  -1  12   3      374.25      310.86     17.14 o 
   0  12   3     1037.23      942.99     30.17 o 
   1  12   3      407.72      385.24     15.54 o 
   2  12   3       57.53       71.78      9.73 o 
   3  12   3       17.64       -2.02      8.35 o 
   4  12   3       14.06        1.23      8.86 o 
   5  12   3       37.68       34.24      8.98 o 
   6  12   3       25.08        4.54      8.33 o 
   7  12   3       38.31       27.01      9.59 o 
   8  12   3        0.00      -10.83     10.83 o 
   9  12   3       77.95       77.49     14.82 o 
  10  12   3      121.69      141.76     15.74 o 
  11  12   3       14.27       14.61     10.63 o 
  12  12   3      221.52      244.58     21.71 o 
  13  12   3       85.68       79.61     12.62 o 
  14  12   3       59.47       42.71     12.85 o 
  15  12   3       27.89       31.78     16.36 o 
 -13  13   3        2.66      -22.21     28.94 o 
 -12  13   3        9.13        9.86     34.46 o 
 -11  13   3        0.95       10.82     19.41 o 
 -10  13   3       30.50       48.21     14.50 o 
  -9  13   3        1.57      -11.49     12.06 o 
  -8  13   3       23.57       25.63     19.18 o 
  -7  13   3       12.69        0.65     11.74 o 
  -6  13   3        2.23       -7.67     11.52 o 
  -5  13   3        0.20       -4.48     11.59 o 
  -4  13   3       20.97       20.86     11.51 o 
  -3  13   3        3.10       -9.06      9.06 o 
  -2  13   3       19.58       10.08      8.75 o 
  -1  13   3      188.77      185.10     18.65 o 
   0  13   3       23.39       22.91      9.74 o 
   1  13   3       39.44       13.40      9.76 o 
   2  13   3        2.18       -9.29      9.29 o 
   3  13   3       10.53       -1.95      9.59 o 
   4  13   3        6.50       -4.33     12.06 o 
   5  13   3       53.61       22.51     10.52 o 
   6  13   3        7.21       -9.25      9.25 o 
   7  13   3       74.78       77.75     12.20 o 
   8  13   3        0.66       -9.82      9.82 o 
   9  13   3        2.37       -9.98      9.98 o 
  10  13   3        7.11      -10.25     10.74 o 
  11  13   3       24.48       21.88     11.48 o 
  12  13   3        0.17      -10.60     10.60 o 
  13  13   3        0.00        8.25     13.99 o 
 -11  14   3        0.05      -18.88     18.88 o 
 -10  14   3        8.69       54.67     30.60 o 
  -9  14   3       68.57       62.98     34.85 o 
  -8  14   3      105.56      129.87     36.93 o 
  -7  14   3       80.48       87.28     18.69 o 
  -6  14   3        0.29       -4.56     13.15 o 
  -5  14   3       55.49       61.06     15.17 o 
  -4  14   3       35.47       27.78     20.09 o 
  -3  14   3       15.17       10.13     11.59 o 
  -2  14   3        3.47       -4.00      7.49 o 
  -1  14   3        0.40        2.42      9.72 o 
   0  14   3        6.56       18.94     10.36 o 
   1  14   3       87.94       66.64     12.01 o 
   2  14   3       13.01        2.77      9.93 o 
   3  14   3        3.49       -4.85      9.92 o 
   4  14   3       74.34       90.41     12.41 o 
   5  14   3       19.34       17.58     10.98 o 
   6  14   3        1.46       -0.48     10.44 o 
   7  14   3        0.09      -11.05     11.05 o 
   8  14   3       57.50       74.85     12.77 o 
   9  14   3       41.50       37.88     12.22 o 
  10  14   3       15.98        9.37     11.84 o 
  -7  15   3       29.44       81.39     33.22 o 
  -6  15   3       17.51       29.57     20.82 o 
  -5  15   3        0.01       -2.10     18.87 o 
  -4  15   3        0.08       -5.08     13.63 o 
  -3  15   3        1.99      -15.48     15.48 o 
  -2  15   3        1.41       -3.04     12.87 o 
  -1  15   3       11.00      -10.27     10.27 o 
   0  15   3       25.90       32.13     11.56 o 
   1  15   3        9.91      -10.44     10.44 o 
   2  15   3       47.34       58.43     12.58 o 
   3  15   3      108.17      111.88     13.70 o 
   4  15   3       32.95       20.44     12.82 o 
   5  15   3       19.33       14.09     11.83 o 
   6  15   3        6.11        1.14     11.04 o 
   7  15   3       32.38       49.02     12.46 o 
 -23   0   4       91.12      161.87     58.04 o 
 -22   0   4       57.87      117.61     25.58 o 
 -21   0   4        1.52       10.31     25.46 o 
 -20   0   4       73.16       83.85     16.82 o 
 -19   0   4       34.75       14.03     14.33 o 
 -18   0   4       82.39       86.00     17.85 o 
 -17   0   4      194.68      198.78     18.79 o 
 -16   0   4      325.09      373.20     21.64 o 
 -15   0   4      661.29      600.68     24.15 o 
 -14   0   4      162.24      162.63     15.67 o 
 -13   0   4       96.71       76.24     13.25 o 
 -12   0   4     1441.27     1369.72     33.04 o 
 -11   0   4       21.61       23.30      9.95 o 
 -10   0   4      136.30      166.49      9.90 o 
  -9   0   4      204.11      170.64     11.98 o 
  -8   0   4      282.52      375.55     14.96 o 
  -7   0   4        0.59        7.01      6.59 o 
  -6   0   4      662.20      709.17     16.27 o 
  -5   0   4      812.12      855.41     15.70 o 
  -4   0   4     8031.36     7682.77    102.41 o 
  -3   0   4     3197.72     3298.10     38.27 o 
  -2   0   4      560.91      619.27     19.40 o 
  -1   0   4      685.89      595.51     38.56 o 
   0   0   4      795.15      727.04     23.06 o 
   1   0   4     1012.92     1031.55     22.32 o 
   2   0   4      127.07      143.73     12.45 o 
   3   0   4      572.89      737.83     43.05 o 
   4   0   4      343.58      393.65     25.77 o 
   5   0   4      446.58      391.99      9.77 o 
   6   0   4    10514.92    11272.98    136.10 o 
   7   0   4       24.41       23.73      6.55 o 
   8   0   4    12092.78    11933.68    145.64 o 
   9   0   4     2089.57     2207.11     37.71 o 
  10   0   4      431.64      423.62     16.10 o 
  11   0   4      742.79      773.48     27.52 o 
  12   0   4     1595.02     1610.20     51.57 o 
  13   0   4       17.30       31.02     14.08 o 
  14   0   4       75.95       93.06     17.46 o 
  15   0   4       33.07       42.45     15.84 o 
  16   0   4        4.76       23.49     15.98 o 
  17   0   4       65.49       43.80     17.98 o 
  18   0   4        9.76       -2.17     16.33 o 
  19   0   4        1.12      -10.47     16.02 o 
  20   0   4        3.72      -16.55     16.55 o 
  21   0   4       23.86       29.27     16.61 o 
  22   0   4        0.25      -14.76     14.76 o 
  23   0   4        0.00       -3.27     24.92 o 
 -23   1   4        0.66       33.41     16.52 o 
 -22   1   4       26.55       20.69     31.28 o 
 -21   1   4        8.15       43.37     18.65 o 
 -20   1   4       22.32       21.01     10.52 o 
 -19   1   4        0.40       -9.04      9.04 o 
 -18   1   4      202.47      192.45     13.40 o 
 -17   1   4        1.89       -8.85      8.85 o 
 -16   1   4        0.04       -8.70      8.70 o 
 -15   1   4      180.59      168.33     11.70 o 
 -14   1   4      516.66      489.68     15.70 o 
 -13   1   4       73.17       81.99      8.66 o 
 -12   1   4       81.44       93.64      7.21 o 
 -11   1   4      605.79      588.18     12.26 o 
 -10   1   4      572.48      565.72     11.67 o 
  -9   1   4        5.85       -4.65      4.65 o 
  -8   1   4       12.61       10.32      4.79 o 
  -7   1   4      371.46      501.81     13.58 o 
  -6   1   4     1624.63     1808.02     21.00 o 
  -5   1   4      334.36      403.73      7.51 o 
  -4   1   4      182.86      193.44      5.00 o 
  -3   1   4     2173.32     2221.90     20.44 o 
  -2   1   4       15.09        1.26      3.06 o 
  -1   1   4        3.64        2.15      5.86 o 
   0   1   4        0.14       -4.02      4.02 o 
   1   1   4       36.88       23.03      5.91 o 
   2   1   4       92.55       75.50      8.04 o 
   3   1   4     1137.43     1013.03     18.81 o 
   4   1   4      962.96      864.21     14.53 o 
   5   1   4     2119.57     1937.31     18.83 o 
   6   1   4     1451.96     1423.49     16.35 o 
   7   1   4    20726.61    21257.29    188.00 o 
   8   1   4      958.50      898.65     14.78 o 
   9   1   4       81.70       61.56      6.42 o 
  10   1   4        0.18       -5.82      5.82 o 
  11   1   4      737.38      636.64     16.37 o 
  12   1   4       88.30       39.78     10.67 o 
  13   1   4        3.07       -8.11      8.19 o 
  14   1   4        5.09       -1.82      8.52 o 
  15   1   4        0.11        3.11      9.17 o 
  16   1   4       17.62       -7.15     10.94 o 
  17   1   4       57.66       45.09     12.42 o 
  18   1   4       40.21       33.25     12.75 o 
  19   1   4       10.25        6.40     11.15 o 
  20   1   4       86.46       68.41     12.71 o 
  21   1   4       12.65        8.74     11.71 o 
  22   1   4       24.44       24.78     11.84 o 
  23   1   4        0.02       28.77     27.18 o 
 -23   2   4        8.69      -18.35     18.35 o 
 -22   2   4       74.70      156.44     27.28 o 
 -21   2   4        0.20       26.66     16.91 o 
 -20   2   4       11.81        8.36     12.34 o 
 -19   2   4        0.00       -1.34     10.01 o 
 -18   2   4        8.45        4.52     10.13 o 
 -17   2   4       32.63        6.96     10.21 o 
 -16   2   4       26.13       15.05     10.12 o 
 -15   2   4       40.35       29.62      9.86 o 
 -14   2   4      576.43      556.44     13.90 o 
 -13   2   4     2236.22     2072.08     28.16 o 
 -12   2   4        0.03        3.15      6.21 o 
 -11   2   4      236.50      263.57      9.43 o 
 -10   2   4       26.97       33.54      5.93 o 
  -9   2   4     1120.59     1132.38     16.32 o 
  -8   2   4       11.35       20.35      4.95 o 
  -7   2   4      640.51      663.10     11.16 o 
  -6   2   4      310.97      315.95      8.39 o 
  -5   2   4     3755.56     3809.84     40.76 o 
  -4   2   4      162.40      149.44      6.03 o 
  -3   2   4      479.83      355.83      7.76 o 
  -2   2   4      656.16      593.61     11.99 o 
  -1   2   4      460.80      427.01      8.77 o 
   0   2   4      241.39      254.43      6.91 o 
   1   2   4      116.42      159.06      6.03 o 
   2   2   4     1101.04     1097.32     15.28 o 
   3   2   4        0.00       -3.98      4.35 o 
   4   2   4       33.11       39.35      3.76 o 
   5   2   4       57.13       53.18      4.79 o 
   6   2   4      495.32      541.41     10.42 o 
   7   2   4      991.19      921.00     13.57 o 
   8   2   4       72.90       75.74      6.40 o 
   9   2   4     1395.91     1460.25     21.18 o 
  10   2   4      175.58      189.56      9.61 o 
  11   2   4        4.23        8.52      7.05 o 
  12   2   4       13.08        5.39      7.43 o 
  13   2   4       31.12       37.00      9.23 o 
  14   2   4       32.09       25.36      9.36 o 
  15   2   4        9.51       -4.85      9.34 o 
  16   2   4       82.39       90.93     11.92 o 
  17   2   4       60.73       56.62     12.86 o 
  18   2   4       49.92       26.90     10.31 o 
  19   2   4      101.76       94.27     13.09 o 
  20   2   4       15.54        6.46     11.86 o 
  21   2   4       75.57       67.82     12.30 o 
  22   2   4        4.86        2.99     11.66 o 
 -22   3   4        0.33      -18.67     20.83 o 
 -21   3   4        0.02       11.02     16.33 o 
 -20   3   4        0.00      -12.03     12.03 o 
 -19   3   4       37.90       32.93     11.01 o 
 -18   3   4       50.25       18.43     10.82 o 
 -17   3   4      537.43      543.07     22.10 o 
 -16   3   4       14.48       -0.67      9.66 o 
 -15   3   4       72.42       99.69      9.24 o 
 -14   3   4     1703.94     1678.46     25.23 o 
 -13   3   4       41.41       40.49      7.56 o 
 -12   3   4      598.60      626.76     13.91 o 
 -11   3   4      717.53      653.66     13.74 o 
 -10   3   4      151.12      181.10      8.37 o 
  -9   3   4      156.99      181.05      7.63 o 
  -8   3   4      460.50      454.01     10.29 o 
  -7   3   4      172.04      230.50      7.43 o 
  -6   3   4       23.82       10.37      4.81 o 
  -5   3   4       64.47       70.47      5.69 o 
  -4   3   4      315.69      313.99      8.66 o 
  -3   3   4     1773.16     1667.31     20.29 o 
  -2   3   4     3296.60     3028.75     34.44 o 
  -1   3   4      926.21     1071.10     12.52 o 
   0   3   4       12.80       12.82      4.62 o 
   1   3   4     1260.59     1244.35     18.97 o 
   2   3   4       92.61      106.30      4.84 o 
   3   3   4       93.44       98.40      4.88 o 
   4   3   4       27.13       24.14      4.62 o 
   5   3   4      172.69      162.88      6.19 o 
   6   3   4      551.42      531.83     10.27 o 
   7   3   4      355.22      318.74      8.91 o 
   8   3   4       13.02       10.23      6.75 o 
   9   3   4        2.05        1.80      5.89 o 
  10   3   4       23.82       35.00      7.89 o 
  11   3   4      530.02      576.63     14.83 o 
  12   3   4       14.46       -0.98      7.46 o 
  13   3   4       17.79       14.90      8.36 o 
  14   3   4      375.80      423.22     16.22 o 
  15   3   4       41.92       35.09     10.57 o 
  16   3   4      385.04      424.56     15.86 o 
  17   3   4       87.89       83.16     10.13 o 
  18   3   4       30.99       19.66      9.03 o 
  19   3   4        1.43        6.41     10.00 o 
  20   3   4       73.18       65.46     11.95 o 
  21   3   4       90.87      122.32     14.32 o 
  22   3   4        0.05       -1.06     11.78 o 
 -22   4   4       15.93      -13.46     18.66 o 
 -21   4   4       72.43       13.44     21.10 o 
 -20   4   4       44.47       52.01     18.74 o 
 -19   4   4        7.17       10.97     12.29 o 
 -18   4   4        0.59       -9.66      9.66 o 
 -17   4   4      405.65      371.45     20.61 o 
 -16   4   4      907.46      882.84     20.07 o 
 -15   4   4      170.59      198.42     10.94 o 
 -14   4   4        2.03       -6.82      7.14 o 
 -13   4   4      745.68      686.65     15.42 o 
 -12   4   4      612.70      625.99     14.30 o 
 -11   4   4       35.03       40.01      6.97 o 
 -10   4   4      107.36      146.55      8.30 o 
  -9   4   4      181.82      158.89      8.08 o 
  -8   4   4      698.11      723.34     12.94 o 
  -7   4   4       39.77       38.56      5.59 o 
  -6   4   4      124.05      136.69      7.37 o 
  -5   4   4      884.87     1009.64     14.53 o 
  -4   4   4       32.47       28.31      4.80 o 
  -3   4   4       13.07       47.29      4.89 o 
  -2   4   4      581.79      644.85      9.94 o 
  -1   4   4        2.69       -2.84      4.14 o 
   0   4   4     1412.17     1394.13     16.29 o 
   1   4   4       75.88       90.37      5.13 o 
   2   4   4      244.89      253.33      6.46 o 
   3   4   4     1730.16     1712.85     17.90 o 
   4   4   4     1989.63     2104.72     21.28 o 
   5   4   4      508.27      475.83     10.47 o 
   6   4   4       34.29       36.73      4.93 o 
   7   4   4        0.91       -0.06      4.86 o 
   8   4   4       27.38       22.40      5.52 o 
   9   4   4       14.66       21.51      5.58 o 
  10   4   4        2.13       -6.07      6.08 o 
  11   4   4        4.33        5.36      7.72 o 
  12   4   4       93.90       93.95      9.20 o 
  13   4   4       70.48       91.75      9.04 o 
  14   4   4       39.40       39.61      7.91 o 
  15   4   4       40.92       26.04      9.49 o 
  16   4   4       97.06      107.00     12.37 o 
  17   4   4       76.97       69.59     11.02 o 
  18   4   4       18.28       10.76      9.64 o 
  19   4   4        0.34       11.98      9.79 o 
  20   4   4       69.94       59.76     11.34 o 
  21   4   4        6.73        7.89     11.47 o 
  22   4   4       15.69       24.82     12.18 o 
 -22   5   4        9.41       44.17     42.13 o 
 -21   5   4      105.74      116.07     21.23 o 
 -20   5   4       40.18       28.88     14.33 o 
 -19   5   4      163.99      164.41     20.54 o 
 -18   5   4        6.10        2.91     10.16 o 
 -17   5   4        2.49       -8.74      8.74 o 
 -16   5   4      155.22      159.68     10.90 o 
 -15   5   4       14.16       -0.29      8.02 o 
 -14   5   4        3.59        7.22      7.76 o 
 -13   5   4        0.00       -7.21      7.21 o 
 -12   5   4      133.61      151.59      9.50 o 
 -11   5   4       82.19      105.78      8.42 o 
 -10   5   4      104.87      142.55      8.52 o 
  -9   5   4        1.78        7.27      5.95 o 
  -8   5   4       43.71       29.56      6.21 o 
  -7   5   4      214.06      223.71      8.64 o 
  -6   5   4      314.84      364.52      9.32 o 
  -5   5   4      782.83      777.28     12.37 o 
  -4   5   4        2.66        4.92      4.90 o 
  -3   5   4      105.41      105.92      6.28 o 
  -2   5   4     2545.89     2354.26     25.97 o 
  -1   5   4      767.24      789.95     12.28 o 
   0   5   4      883.48      902.52     12.91 o 
   1   5   4      529.85      535.36     10.56 o 
   2   5   4      136.92      165.68      6.09 o 
   3   5   4        0.29       -4.21      4.21 o 
   4   5   4      690.71      671.12     10.55 o 
   5   5   4      788.16      661.43     11.25 o 
   6   5   4        0.69        1.96      4.78 o 
   7   5   4        6.29        3.17      5.45 o 
   8   5   4       49.66       72.45      7.30 o 
   9   5   4      185.78      193.66      9.33 o 
  10   5   4      137.48      109.01      8.30 o 
  11   5   4      123.09      150.02      9.88 o 
  12   5   4       39.77       38.75      8.58 o 
  13   5   4        3.87        0.97      8.48 o 
  14   5   4        0.64       -3.47      7.89 o 
  15   5   4        6.44       -7.95      7.95 o 
  16   5   4        1.35       -8.76      8.89 o 
  17   5   4      105.51      113.60     11.69 o 
  18   5   4        0.48       -2.59      9.19 o 
  19   5   4       40.36       35.20     10.54 o 
  20   5   4       29.07       42.59     11.01 o 
  21   5   4        0.39       -7.01     11.11 o 
 -21   6   4        5.97       10.84     18.80 o 
 -20   6   4        1.99       27.65     17.67 o 
 -19   6   4        0.00      -11.58     11.58 o 
 -18   6   4      122.19      139.83     15.15 o 
 -17   6   4        1.92        4.24      8.68 o 
 -16   6   4        3.10       -7.96      7.96 o 
 -15   6   4       32.68       20.72      8.49 o 
 -14   6   4       72.91       43.68      8.70 o 
 -13   6   4      366.33      368.09     13.09 o 
 -12   6   4      243.55      262.86     11.40 o 
 -11   6   4        1.16       -5.32      6.99 o 
 -10   6   4        7.23        0.63      6.69 o 
  -9   6   4        0.06       -3.13      6.21 o 
  -8   6   4      480.01      499.80     12.44 o 
  -7   6   4      200.15      198.48      8.95 o 
  -6   6   4       27.29       19.87      5.40 o 
  -5   6   4        0.03       -0.45      4.82 o 
  -4   6   4        9.78       20.11      4.79 o 
  -3   6   4       42.75       34.41      5.34 o 
  -2   6   4      100.92      106.32      6.96 o 
  -1   6   4        0.25        7.87      5.28 o 
   0   6   4      639.88      595.19     15.22 o 
   1   6   4      904.71      835.27     15.45 o 
   2   6   4      499.63      459.43     11.15 o 
   3   6   4      180.02      218.74      8.59 o 
   4   6   4      290.56      349.86      9.56 o 
   5   6   4      198.98      233.94      8.41 o 
   6   6   4       70.35       57.01      6.41 o 
   7   6   4       44.80       54.06      7.94 o 
   8   6   4       11.26        7.56      6.19 o 
   9   6   4      124.75      106.46      8.08 o 
  10   6   4      188.98      258.74     10.53 o 
  11   6   4      180.32      228.76     11.65 o 
  12   6   4        0.74        2.33      7.50 o 
  13   6   4        7.23       14.18      6.76 o 
  14   6   4       27.16       25.86      8.87 o 
  15   6   4        7.99        2.02      8.68 o 
  16   6   4        2.69       -1.95      8.25 o 
  17   6   4       29.94       19.07      9.87 o 
  18   6   4        7.99        2.37      9.47 o 
  19   6   4       25.50       26.63     10.71 o 
  20   6   4        0.12       -9.64     11.14 o 
  21   6   4       10.00        5.71     14.26 o 
 -20   7   4        9.31       -4.36     21.43 o 
 -19   7   4       11.08       26.46     12.71 o 
 -18   7   4       14.44       -4.84     10.46 o 
 -17   7   4        1.25        2.14      9.73 o 
 -16   7   4        0.14       -4.98      8.46 o 
 -15   7   4       49.79       78.97      9.81 o 
 -14   7   4       45.25       31.89      8.79 o 
 -13   7   4      340.72      338.57     13.06 o 
 -12   7   4       16.91       -0.24      7.69 o 
 -11   7   4       54.40       33.80      9.79 o 
 -10   7   4       60.23       79.11      8.65 o 
  -9   7   4      228.73      246.58     10.52 o 
  -8   7   4       61.70       80.20      8.82 o 
  -7   7   4     1188.33     1080.53     19.74 o 
  -6   7   4       18.38       20.20      6.63 o 
  -5   7   4     1243.62     1149.66     17.49 o 
  -4   7   4      119.62      153.11      7.47 o 
  -3   7   4        1.40        5.22      5.27 o 
  -2   7   4       42.04       48.58      6.81 o 
  -1   7   4        6.45        1.00      6.00 o 
   0   7   4       13.38        7.77      5.90 o 
   1   7   4        2.89       -0.45      5.70 o 
   2   7   4       15.95        3.40      6.05 o 
   3   7   4      126.19      163.90      8.92 o 
   4   7   4      488.26      504.64     13.21 o 
   5   7   4       25.31       30.37      6.53 o 
   6   7   4       32.60       34.98      7.22 o 
   7   7   4       32.00       26.79      7.04 o 
   8   7   4        0.01       -4.41      6.62 o 
   9   7   4       20.10       24.18      7.15 o 
  10   7   4        3.64        7.03      7.27 o 
  11   7   4      387.29      372.98     15.86 o 
  12   7   4        3.98        0.91      7.92 o 
  13   7   4       80.94       75.88      9.51 o 
  14   7   4        7.99        4.10      7.94 o 
  15   7   4        3.61       -4.19      9.01 o 
  16   7   4       29.99       33.49      8.89 o 
  17   7   4       20.52       31.46      9.15 o 
  18   7   4        3.98       -3.07      9.24 o 
  19   7   4       49.08       54.16     11.52 o 
  20   7   4        2.19       22.40     15.01 o 
 -19   8   4        0.05      -11.81     19.80 o 
 -18   8   4       31.33       21.96     11.71 o 
 -17   8   4      114.59      125.82     13.64 o 
 -16   8   4       13.57       -0.67     10.21 o 
 -15   8   4        0.12       -8.54      8.88 o 
 -14   8   4       60.93       52.76      9.93 o 
 -13   8   4        1.55        2.27      8.36 o 
 -12   8   4      727.39      633.84     17.40 o 
 -11   8   4       34.18       33.32      9.00 o 
 -10   8   4       95.36       69.82      9.48 o 
  -9   8   4      600.56      635.84     16.73 o 
  -8   8   4     3928.83     3759.46     48.39 o 
  -7   8   4       84.94       99.91     10.10 o 
  -6   8   4      212.44      234.24     10.68 o 
  -5   8   4       66.32       55.48      7.77 o 
  -4   8   4      187.24      275.85      9.70 o 
  -3   8   4      789.44      832.17     14.89 o 
  -2   8   4       11.69       12.26      6.92 o 
  -1   8   4      287.97      304.57     10.80 o 
   0   8   4      136.85      117.18     13.13 o 
   1   8   4      811.34      867.15     17.98 o 
   2   8   4       31.72       60.72      7.85 o 
   3   8   4        1.48       -5.65      6.59 o 
   4   8   4      382.91      404.37     12.95 o 
   5   8   4        0.13       -6.75      6.89 o 
   6   8   4      174.09      205.82     10.81 o 
   7   8   4       41.51       35.58      8.37 o 
   8   8   4      108.97      127.73     10.25 o 
   9   8   4       17.91        3.33      7.97 o 
  10   8   4      191.33      225.19     12.31 o 
  11   8   4      107.64      120.45     12.39 o 
  12   8   4      172.72      172.78     12.05 o 
  13   8   4      466.81      495.54     16.56 o 
  14   8   4       92.69      103.88     11.86 o 
  15   8   4        1.76       -1.47      8.35 o 
  16   8   4       81.88      104.55     10.98 o 
  17   8   4        5.26       -9.54      9.54 o 
  18   8   4       10.87        3.63     10.21 o 
  19   8   4        0.91      -11.65     11.65 o 
 -18   9   4       41.45       36.30     16.01 o 
 -17   9   4        0.49      -10.42     10.42 o 
 -16   9   4        5.85       -3.40     10.42 o 
 -15   9   4        2.88      -13.06     13.76 o 
 -14   9   4       19.70        4.83      9.54 o 
 -13   9   4       55.69       28.98      9.49 o 
 -12   9   4        0.52       -4.64      8.49 o 
 -11   9   4       50.18       49.58      9.74 o 
 -10   9   4       39.76       69.76      9.88 o 
  -9   9   4       38.40       44.83      9.22 o 
  -8   9   4      194.65      237.53     12.23 o 
  -7   9   4      114.93      152.32     10.81 o 
  -6   9   4      693.62      714.69     19.09 o 
  -5   9   4      260.04      263.09     11.48 o 
  -4   9   4      459.01      499.70     12.59 o 
  -3   9   4       30.68       41.27      7.56 o 
  -2   9   4      115.92      110.78      8.74 o 
  -1   9   4      424.11      449.56     13.02 o 
   0   9   4       14.60       14.41      5.62 o 
   1   9   4      590.21      575.79     15.56 o 
   2   9   4      491.51      496.63     14.35 o 
   3   9   4       62.89       63.39      9.73 o 
   4   9   4       34.92       41.40      8.29 o 
   5   9   4      133.26      135.75     10.87 o 
   6   9   4       92.54       78.47      9.56 o 
   7   9   4       26.50       13.53      8.38 o 
   8   9   4       80.98       66.26      9.72 o 
   9   9   4        0.64       -7.95      7.95 o 
  10   9   4       22.16       17.83      9.59 o 
  11   9   4       61.12       63.07     10.31 o 
  12   9   4      281.69      279.28     14.25 o 
  13   9   4       25.09       33.12      9.71 o 
  14   9   4       10.58        6.77     10.87 o 
  15   9   4       68.13       60.86     11.72 o 
  16   9   4       53.65       54.24     11.50 o 
  17   9   4       66.01       78.02     14.92 o 
  18   9   4       88.04       97.59     22.00 o 
 -17  10   4       57.56       29.77     18.30 o 
 -16  10   4        3.77      -10.45     10.45 o 
 -15  10   4       14.60        8.11     11.08 o 
 -14  10   4       17.84       13.43     10.99 o 
 -13  10   4       28.23       29.68     12.27 o 
 -12  10   4       42.79       25.38      9.60 o 
 -11  10   4        4.85       -7.41      8.88 o 
 -10  10   4        2.82       -0.87      8.56 o 
  -9  10   4      171.57      190.79     12.09 o 
  -8  10   4        0.06       -7.97      7.97 o 
  -7  10   4       14.16       17.39      8.53 o 
  -6  10   4      101.66       93.78     10.90 o 
  -5  10   4        1.25       -9.18      9.18 o 
  -4  10   4      281.52      260.37     13.17 o 
  -3  10   4      352.09      365.92     13.99 o 
  -2  10   4      696.81      678.32     18.50 o 
  -1  10   4        7.28       12.96      7.92 o 
   0  10   4      438.66      401.59     23.90 o 
   1  10   4      235.84      256.28     11.90 o 
   2  10   4      776.73      774.23     21.10 o 
   3  10   4        0.15        1.69      7.80 o 
   4  10   4      723.81      710.22     17.70 o 
   5  10   4       33.65       46.49      9.12 o 
   6  10   4      113.19      126.25     10.77 o 
   7  10   4       22.49        6.10      8.64 o 
   8  10   4      238.63      244.28     13.27 o 
   9  10   4       50.68       42.66      9.83 o 
  10  10   4       64.15       71.58     10.25 o 
  11  10   4      481.12      499.33     21.06 o 
  12  10   4       85.78      122.65     11.86 o 
  13  10   4      647.16      661.18     19.64 o 
  14  10   4       24.97       15.98     10.15 o 
  15  10   4        0.69       -9.18     11.35 o 
  16  10   4       39.20       33.12     13.76 o 
  17  10   4       51.07       50.07     21.69 o 
 -16  11   4        4.96       -3.45     14.26 o 
 -15  11   4        0.39      -10.88     10.88 o 
 -14  11   4        1.58       -4.07     10.94 o 
 -13  11   4       39.03       44.56     11.87 o 
 -12  11   4        7.84       21.06     10.88 o 
 -11  11   4       12.53       -5.69     12.49 o 
 -10  11   4       69.40       49.79     10.91 o 
  -9  11   4      149.84      160.46     15.44 o 
  -8  11   4       25.60        7.84      9.54 o 
  -7  11   4       76.12       88.25     11.29 o 
  -6  11   4       96.00      124.20     15.60 o 
  -5  11   4       22.52       20.27     12.41 o 
  -4  11   4       89.32       95.36     11.00 o 
  -3  11   4       28.22       21.76      9.23 o 
  -2  11   4       20.58       31.85      8.51 o 
  -1  11   4       97.26       99.22     10.52 o 
   0  11   4       37.80       20.74      8.91 o 
   1  11   4       63.85       68.29     13.05 o 
   2  11   4      119.64      158.67     10.87 o 
   3  11   4      478.40      485.80     16.67 o 
   4  11   4        7.78       -1.20      8.13 o 
   5  11   4      127.08      147.80     12.12 o 
   6  11   4       37.18       57.76      9.96 o 
   7  11   4      339.16      338.32     14.65 o 
   8  11   4        0.30       -8.40      8.40 o 
   9  11   4       47.34       59.46     10.40 o 
  10  11   4       27.14       35.69      9.93 o 
  11  11   4      152.85      160.16     14.35 o 
  12  11   4      195.81      207.40     16.94 o 
  13  11   4       28.65       30.73     10.52 o 
  14  11   4        5.44       -8.32     11.08 o 
  15  11   4       49.26       26.57     20.07 o 
  16  11   4        3.14       -2.04     12.98 o 
 -14  12   4        5.83       -5.66     12.19 o 
 -13  12   4       35.39       25.16     13.23 o 
 -12  12   4       31.59       -6.07     11.66 o 
 -11  12   4        1.55       -9.84     12.00 o 
 -10  12   4        2.37      -10.31     10.31 o 
  -9  12   4       13.07        5.00     11.30 o 
  -8  12   4        6.60       15.11     11.43 o 
  -7  12   4        0.26       -9.33      9.33 o 
  -6  12   4       10.13        3.12      9.39 o 
  -5  12   4        0.67       -5.12      9.33 o 
  -4  12   4        0.76       -9.28      9.28 o 
  -3  12   4        3.02       -3.11      9.04 o 
  -2  12   4       24.01       23.21      8.86 o 
  -1  12   4       51.24       61.87      9.59 o 
   0  12   4       21.52       34.19      9.08 o 
   1  12   4       12.91       19.27      9.08 o 
   2  12   4       43.66       33.47      9.41 o 
   3  12   4       47.51       49.32      9.29 o 
   4  12   4        0.37       -8.18      8.18 o 
   5  12   4        3.84        0.97      8.47 o 
   6  12   4       10.66       13.12      8.50 o 
   7  12   4       24.96       12.20     11.44 o 
   8  12   4        9.66       -2.15      8.74 o 
   9  12   4        0.31       -8.99      8.99 o 
  10  12   4       56.40       62.20     14.48 o 
  11  12   4       28.86       10.49     12.00 o 
  12  12   4       11.72       -6.47     11.04 o 
  13  12   4        5.39       -4.20     11.58 o 
  14  12   4       66.35       67.30     13.80 o 
 -12  13   4        8.78       11.35     14.29 o 
 -11  13   4       34.59       39.52     13.54 o 
 -10  13   4       62.52       69.51     14.22 o 
  -9  13   4       15.33       19.34     12.46 o 
  -8  13   4        5.48       -3.48     11.37 o 
  -7  13   4       46.40       42.29     13.05 o 
  -6  13   4       54.41       67.39     13.04 o 
  -5  13   4        1.38       13.43     10.81 o 
  -4  13   4       13.13       -2.84     12.71 o 
  -3  13   4        6.99       29.36     18.20 o 
  -2  13   4      178.12      192.86     16.44 o 
  -1  13   4       11.32        0.00      8.20 o 
   0  13   4       36.10       37.78      9.53 o 
   1  13   4        0.02        6.93      8.67 o 
   2  13   4        3.85       -4.13      8.75 o 
   3  13   4       35.01       31.65      9.38 o 
   4  13   4       11.34       -1.66      8.72 o 
   5  13   4       77.17       76.83     11.28 o 
   6  13   4       35.19       27.65     11.09 o 
   7  13   4       56.15       48.62     12.65 o 
   8  13   4       10.26        8.18     11.19 o 
   9  13   4        4.20      -10.11     10.11 o 
  10  13   4        0.95      -13.47     13.47 o 
  11  13   4       18.86        3.47     11.21 o 
  12  13   4       19.79       -6.44     11.18 o 
  -9  14   4        7.83       -3.54     13.13 o 
  -8  14   4       17.80       18.48     14.22 o 
  -7  14   4       37.61       11.71     14.21 o 
  -6  14   4        1.94        6.71     12.99 o 
  -5  14   4        4.81       -6.03     13.19 o 
  -4  14   4       46.15       37.56     14.22 o 
  -3  14   4        0.52      -11.99     11.99 o 
  -2  14   4       51.63       49.00     14.47 o 
  -1  14   4       37.45       21.71     12.43 o 
   0  14   4       12.34        8.85     10.37 o 
   1  14   4       16.03       11.86     10.42 o 
   2  14   4        7.83        1.63     10.51 o 
   3  14   4       10.35       21.34     10.80 o 
   4  14   4        8.67        5.57     10.36 o 
   5  14   4       32.79       19.13     10.96 o 
   6  14   4        3.39       -8.30     10.82 o 
   7  14   4        0.59       -4.92     10.87 o 
   8  14   4        2.03        9.11     11.27 o 
   9  14   4        5.36        4.06     11.33 o 
  -5  15   4        9.23       15.86     15.09 o 
  -4  15   4       25.54       37.74     15.33 o 
  -3  15   4        2.63        2.46     13.76 o 
  -2  15   4        9.35       -9.75     12.61 o 
  -1  15   4        4.98       -3.80     13.26 o 
   0  15   4        4.34       12.70     12.92 o 
   1  15   4       11.19       -3.94     10.94 o 
   2  15   4        0.42       -6.51     10.80 o 
   3  15   4        2.94       -8.40     10.66 o 
   4  15   4        0.96      -10.74     10.74 o 
   5  15   4       17.71      -15.13     15.13 o 
 -22   1   5        7.65      -20.02     29.42 o 
 -21   1   5       65.19       74.82     13.26 o 
 -20   1   5        1.29       -8.66     12.68 o 
 -19   1   5       13.70       -8.80     10.49 o 
 -18   1   5       22.26       11.60     10.78 o 
 -17   1   5        2.37       -0.66     10.06 o 
 -16   1   5       17.74        9.21     10.07 o 
 -15   1   5      646.03      623.05     18.81 o 
 -14   1   5      312.47      307.71     19.68 o 
 -13   1   5      296.25      292.03     14.76 o 
 -12   1   5        2.09       -7.97      8.73 o 
 -11   1   5       35.04       36.51      7.09 o 
 -10   1   5       15.76       11.84      6.03 o 
  -9   1   5      623.69      601.58     12.81 o 
  -8   1   5        9.06       14.35      4.88 o 
  -7   1   5       41.47       44.27      5.15 o 
  -6   1   5      706.22      724.99     10.69 o 
  -5   1   5      291.87      272.93      5.78 o 
  -4   1   5       63.75       63.62      3.85 o 
  -3   1   5      235.81      229.07      6.61 o 
  -2   1   5      591.60      613.88     15.01 o 
  -1   1   5     3471.79     3313.82     53.86 o 
   0   1   5     1259.87     1192.30     24.48 o 
   1   1   5        5.53       18.12      7.77 o 
   2   1   5      337.80      353.35     14.24 o 
   3   1   5     1120.15      977.42     22.44 o 
   4   1   5       21.62       12.98      5.50 o 
   5   1   5      154.28      165.98      8.08 o 
   6   1   5      527.61      503.89      8.46 o 
   7   1   5        0.31       -3.88      3.88 o 
   8   1   5     1250.75     1223.29     16.57 o 
   9   1   5        1.88       -4.79      6.77 o 
  10   1   5       25.12       14.56      7.25 o 
  11   1   5      335.69      300.73     12.08 o 
  12   1   5      217.27      223.78     12.64 o 
  13   1   5      155.92      151.37     11.93 o 
  14   1   5        5.37        9.36      9.79 o 
  15   1   5      449.94      547.89     20.68 o 
  16   1   5        4.18       -4.10     11.60 o 
  17   1   5      200.27      233.17     16.85 o 
  18   1   5        1.28      -11.64     11.64 o 
  19   1   5       48.25       21.99     13.63 o 
  20   1   5        0.99       -1.58     13.17 o 
  21   1   5       23.52       -4.17     12.45 o 
  22   1   5       27.13        5.33     12.82 o 
 -22   2   5       21.35        4.74     21.27 o 
 -21   2   5        7.43        6.73     12.97 o 
 -20   2   5        6.84       -9.24     10.81 o 
 -19   2   5       42.82       44.30     11.82 o 
 -18   2   5       28.03       45.32     11.39 o 
 -17   2   5      121.57      113.62     12.61 o 
 -16   2   5        1.07       -9.62      9.62 o 
 -15   2   5      235.60      244.84     14.20 o 
 -14   2   5      537.58      510.74     17.00 o 
 -13   2   5     1053.97     1035.32     22.53 o 
 -12   2   5      974.18      884.70     16.65 o 
 -11   2   5      692.55      753.92     14.86 o 
 -10   2   5       11.21       10.12      6.35 o 
  -9   2   5        1.57       -0.03      5.79 o 
  -8   2   5       10.12       25.91      5.56 o 
  -7   2   5       42.37       60.12      4.72 o 
  -6   2   5       61.85       88.09      4.87 o 
  -5   2   5      236.62      218.77      5.93 o 
  -4   2   5     1014.03     1081.72     12.40 o 
  -3   2   5     4457.63     4344.64     41.98 o 
  -2   2   5       44.26       47.19      4.85 o 
  -1   2   5      271.50      254.95      7.59 o 
   0   2   5      550.44      547.89     10.04 o 
   1   2   5      987.11      902.30     13.69 o 
   2   2   5      123.15      152.04      5.89 o 
   3   2   5        0.48       -0.39      3.97 o 
   4   2   5      384.84      396.55     12.36 o 
   5   2   5      127.96      116.62      5.59 o 
   6   2   5     1376.04     1324.87     17.65 o 
   7   2   5     1472.66     1464.15     17.56 o 
   8   2   5        1.56        2.10      5.00 o 
   9   2   5     3049.33     2904.08     37.75 o 
  10   2   5        0.12       -2.82      7.08 o 
  11   2   5      137.66      147.58     10.08 o 
  12   2   5       21.26       34.49      8.68 o 
  13   2   5        0.54        4.67      8.53 o 
  14   2   5      123.61      171.23     13.19 o 
  15   2   5       27.07       24.42     10.62 o 
  16   2   5      151.34      144.38     13.25 o 
  17   2   5       38.70       24.62     11.43 o 
  18   2   5       49.79       37.04     13.42 o 
  19   2   5       17.75       13.21     13.12 o 
  20   2   5        1.38       -4.88     12.98 o 
  21   2   5       43.48       30.64     14.72 o 
  22   2   5       36.94       34.61     14.04 o 
 -22   3   5       91.69      102.01     23.94 o 
 -21   3   5       26.31       12.30     13.71 o 
 -20   3   5        1.34      -11.63     11.63 o 
 -19   3   5        1.06      -10.40     10.40 o 
 -18   3   5       13.62       32.65     14.15 o 
 -17   3   5       11.59        2.35     10.30 o 
 -16   3   5       47.33       36.66     10.67 o 
 -15   3   5      141.36      112.53     11.98 o 
 -14   3   5      378.77      364.09     15.69 o 
 -13   3   5        4.03       -2.87      7.22 o 
 -12   3   5       74.46       67.71      8.28 o 
 -11   3   5      915.94      910.34     16.87 o 
 -10   3   5       72.45       89.57     10.27 o 
  -9   3   5       18.13       14.77      6.80 o 
  -8   3   5       14.22        8.84      7.42 o 
  -7   3   5       89.03      100.71      7.45 o 
  -6   3   5        1.81        9.73      4.89 o 
  -5   3   5       15.46       20.09      5.20 o 
  -4   3   5      245.85      284.92      7.79 o 
  -3   3   5     2444.08     2490.66     27.53 o 
  -2   3   5      706.98      686.81     10.39 o 
  -1   3   5     1053.20     1128.70     17.70 o 
   0   3   5      565.82      523.71     10.58 o 
   1   3   5     1156.94     1132.03     17.72 o 
   2   3   5      105.17      115.88      5.93 o 
   3   3   5      369.73      359.90      9.14 o 
   4   3   5      720.71      698.87     10.00 o 
   5   3   5        1.29       -0.83      3.97 o 
   6   3   5      182.25      153.40      6.08 o 
   7   3   5        0.01       -3.10      4.60 o 
   8   3   5       98.10      100.42      7.43 o 
   9   3   5      298.48      274.84     10.86 o 
  10   3   5      230.77      281.55     11.64 o 
  11   3   5       54.24       60.15     11.24 o 
  12   3   5       51.73       57.59      9.44 o 
  13   3   5      201.14      166.91     11.51 o 
  14   3   5        2.91        2.30      9.14 o 
  15   3   5       58.21       48.08     11.13 o 
  16   3   5        3.68      -10.38     10.38 o 
  17   3   5        1.46       -4.80     10.88 o 
  18   3   5       29.78        7.44     11.43 o 
  19   3   5        8.76       13.88     10.53 o 
  20   3   5        0.17       -3.73     10.88 o 
  21   3   5        1.40      -11.48     11.48 o 
 -21   4   5        0.00      -12.83     12.83 o 
 -20   4   5        0.10       -1.32     12.94 o 
 -19   4   5       41.81       63.21     13.43 o 
 -18   4   5       14.98        9.17     10.63 o 
 -17   4   5       12.01       -9.80      9.80 o 
 -16   4   5      106.47      108.96     12.17 o 
 -15   4   5       32.41       35.53     10.56 o 
 -14   4   5        0.00       -6.02      7.64 o 
 -13   4   5      254.19      286.32     11.79 o 
 -12   4   5      735.58      629.99     14.85 o 
 -11   4   5        0.54       -6.92      6.92 o 
 -10   4   5       43.10       45.20      7.33 o 
  -9   4   5       28.81       46.43      6.99 o 
  -8   4   5       92.55       97.83      7.39 o 
  -7   4   5      144.73      197.43      9.04 o 
  -6   4   5       86.20       86.05      7.08 o 
  -5   4   5      537.25      518.83     10.79 o 
  -4   4   5      104.06      110.02      6.06 o 
  -3   4   5      150.70      147.90      6.11 o 
  -2   4   5     1058.77      961.41     13.18 o 
  -1   4   5      289.66      305.15      7.58 o 
   0   4   5     1319.34     1267.88     14.59 o 
   1   4   5      402.48      382.82      8.33 o 
   2   4   5      611.89      597.45      8.81 o 
   3   4   5      407.76      367.82      7.35 o 
   4   4   5       23.22        5.49      3.92 o 
   5   4   5       17.89       25.54      4.55 o 
   6   4   5      100.46      105.93      6.53 o 
   7   4   5       33.87       38.33      5.87 o 
   8   4   5       66.95       61.25      6.98 o 
   9   4   5      137.93      148.79     10.08 o 
  10   4   5      176.33      175.01     10.99 o 
  11   4   5      256.67      234.31     12.78 o 
  12   4   5      121.11      168.82     11.05 o 
  13   4   5       16.16       27.45      9.68 o 
  14   4   5       46.79       23.43      8.86 o 
  15   4   5       16.50       22.03      9.08 o 
  16   4   5        0.01       -6.70      9.34 o 
  17   4   5      152.81      186.98     15.79 o 
  18   4   5      102.88      102.99     12.28 o 
  19   4   5        1.20       -9.79      9.79 o 
  20   4   5       27.65       10.99     11.57 o 
  21   4   5        6.66       10.68     11.99 o 
 -21   5   5        0.95       19.83     14.32 o 
 -20   5   5        9.35       -3.00     13.07 o 
 -19   5   5        1.80       -1.60     14.83 o 
 -18   5   5        0.00      -10.30     10.30 o 
 -17   5   5        8.01        5.75     10.11 o 
 -16   5   5        4.28       -8.40      8.40 o 
 -15   5   5       46.14       31.78     11.71 o 
 -14   5   5        6.18        5.25      8.06 o 
 -13   5   5       47.59       40.65      8.56 o 
 -12   5   5       14.24       10.77      7.76 o 
 -11   5   5      483.02      512.65     13.83 o 
 -10   5   5      343.53      311.03     11.27 o 
  -9   5   5       67.88       45.38      7.27 o 
  -8   5   5       23.89       -0.41      6.27 o 
  -7   5   5      237.11      197.13      8.78 o 
  -6   5   5     1444.56     1363.32     22.25 o 
  -5   5   5        4.48       -3.97      5.44 o 
  -4   5   5       79.06      112.52      6.02 o 
  -3   5   5      106.20      177.71      7.31 o 
  -2   5   5       52.27       52.83      4.80 o 
  -1   5   5     1076.53     1215.97     16.15 o 
   0   5   5       40.53       54.71      6.47 o 
   1   5   5       58.87       65.18      5.55 o 
   2   5   5     1258.62     1320.82     17.09 o 
   3   5   5      415.68      379.95      8.33 o 
   4   5   5      382.46      374.78      8.84 o 
   5   5   5       23.22       27.27      5.16 o 
   6   5   5     1681.38     1670.92     21.16 o 
   7   5   5      567.93      587.88     13.92 o 
   8   5   5       67.89       67.37      7.36 o 
   9   5   5       16.98       11.71      6.94 o 
  10   5   5        2.54        3.19      7.18 o 
  11   5   5      301.95      318.00     12.10 o 
  12   5   5       42.63       30.55      8.24 o 
  13   5   5       20.14        5.58      8.47 o 
  14   5   5        1.02       -8.23      8.23 o 
  15   5   5       40.85       47.09      9.53 o 
  16   5   5       48.80       36.05     12.18 o 
  17   5   5       83.48       85.17     11.43 o 
  18   5   5        9.25       -9.83      9.83 o 
  19   5   5      201.28      242.19     16.40 o 
  20   5   5        0.38       -7.70     11.46 o 
 -20   6   5       15.33        9.10     13.62 o 
 -19   6   5        1.47        2.82     12.47 o 
 -18   6   5       43.42       60.74     12.21 o 
 -17   6   5       21.27        0.13      9.34 o 
 -16   6   5        1.13        3.43      9.13 o 
 -15   6   5      124.10      124.57     14.41 o 
 -14   6   5       62.12       77.93      9.76 o 
 -13   6   5      198.47      250.94     11.94 o 
 -12   6   5        3.82        3.84      7.82 o 
 -11   6   5      320.15      366.22     13.56 o 
 -10   6   5      148.26      160.62      9.67 o 
  -9   6   5       19.27       13.88      7.18 o 
  -8   6   5       50.54       26.87      7.05 o 
  -7   6   5       49.79       58.32      7.31 o 
  -6   6   5      189.54      213.96      9.50 o 
  -5   6   5      878.48      880.31     21.21 o 
  -4   6   5       42.98       57.76      6.35 o 
  -3   6   5       79.86       99.24      7.75 o 
  -2   6   5      228.16      280.67     10.19 o 
  -1   6   5       93.14      120.31      7.34 o 
   0   6   5        3.29       -5.04      5.04 o 
   1   6   5      160.80      191.53      8.10 o 
   2   6   5        0.03       -0.54      5.56 o 
   3   6   5      377.98      392.92     10.19 o 
   4   6   5      145.86      175.93      8.46 o 
   5   6   5     1005.30      997.19     16.35 o 
   6   6   5        1.79        5.12      6.03 o 
   7   6   5       15.95       15.70      6.51 o 
   8   6   5       76.73       77.18      7.87 o 
   9   6   5       89.29       93.19      8.53 o 
  10   6   5      116.30      145.04      9.16 o 
  11   6   5       82.86       65.36      8.99 o 
  12   6   5      132.20      156.81     10.86 o 
  13   6   5       53.69       54.41     10.03 o 
  14   6   5      232.77      270.77     13.79 o 
  15   6   5       28.98       26.70      9.24 o 
  16   6   5        3.01       -8.39      8.39 o 
  17   6   5        4.14        1.09      9.20 o 
  18   6   5        0.43        2.60     10.77 o 
  19   6   5        0.34      -10.94     10.94 o 
  20   6   5       27.10       38.90     12.94 o 
 -19   7   5       31.00        1.27     14.54 o 
 -18   7   5       37.32       24.98     15.09 o 
 -17   7   5       81.47       72.29     11.99 o 
 -16   7   5       62.17       39.94     10.89 o 
 -15   7   5        5.17       -3.76      8.93 o 
 -14   7   5        4.16       -2.19      8.92 o 
 -13   7   5       36.03       28.50      9.45 o 
 -12   7   5        0.56       -4.12      8.47 o 
 -11   7   5      216.56      225.11     15.10 o 
 -10   7   5        2.58        4.59      8.31 o 
  -9   7   5     1083.19     1061.30     21.93 o 
  -8   7   5      184.97      250.97     12.66 o 
  -7   7   5     1404.34     1319.21     22.83 o 
  -6   7   5      491.05      480.99     15.42 o 
  -5   7   5       23.61       15.27      7.45 o 
  -4   7   5       10.42       15.59      7.13 o 
  -3   7   5      552.43      490.52     13.54 o 
  -2   7   5        5.03       16.86      6.91 o 
  -1   7   5       78.58       81.27      8.28 o 
   0   7   5       46.57       58.30      7.48 o 
   1   7   5      524.79      495.72     13.97 o 
   2   7   5      200.33      256.31     12.22 o 
   3   7   5        4.40        2.95      6.66 o 
   4   7   5      287.91      279.22     14.66 o 
   5   7   5       27.03       19.42      7.42 o 
   6   7   5        4.43        3.58      7.34 o 
   7   7   5      320.30      324.50     12.55 o 
   8   7   5      100.40       87.05      8.90 o 
   9   7   5       19.10        8.20      8.87 o 
  10   7   5       50.15       34.27      8.61 o 
  11   7   5      422.62      431.82     13.84 o 
  12   7   5       49.58       39.11      8.66 o 
  13   7   5        1.89       -7.31      7.86 o 
  14   7   5       27.06       24.94      9.14 o 
  15   7   5      141.72      171.84     11.50 o 
  16   7   5        8.37       17.71      9.27 o 
  17   7   5        0.68       -1.73      9.20 o 
  18   7   5       30.77       17.93     10.06 o 
  19   7   5        0.78      -10.88     10.88 o 
 -19   8   5        5.63       -0.38     30.49 o 
 -18   8   5        2.60       -6.69     12.20 o 
 -17   8   5        2.29       -2.96     11.29 o 
 -16   8   5       43.18       47.32     10.68 o 
 -15   8   5        0.25       -8.08      9.09 o 
 -14   8   5       14.43       15.50      9.62 o 
 -13   8   5       13.87       10.47      9.24 o 
 -12   8   5        5.37       -3.82      8.59 o 
 -11   8   5        1.17       -8.20      8.20 o 
 -10   8   5       43.98       43.97      9.41 o 
  -9   8   5      606.70      522.50     15.87 o 
  -8   8   5      661.42      617.47     16.64 o 
  -7   8   5       88.74       89.16      9.80 o 
  -6   8   5       84.99       94.46     12.70 o 
  -5   8   5       41.46       44.71      9.77 o 
  -4   8   5      156.32      158.85     10.42 o 
  -3   8   5      172.34      183.25      9.76 o 
  -2   8   5       71.29       95.75      8.91 o 
  -1   8   5       28.95       24.33      7.60 o 
   0   8   5       86.10       84.38      8.83 o 
   1   8   5       50.37       40.98      9.58 o 
   2   8   5      115.21      135.75      9.45 o 
   3   8   5       87.27       99.02      9.08 o 
   4   8   5      149.88      176.73     10.55 o 
   5   8   5      252.73      292.48     12.39 o 
   6   8   5       80.28       83.86      9.50 o 
   7   8   5       70.13       74.98      9.52 o 
   8   8   5       86.53       99.24     10.24 o 
   9   8   5       52.94       59.39      9.68 o 
  10   8   5        0.67       -8.28      8.28 o 
  11   8   5      182.44      197.91     12.61 o 
  12   8   5       24.91       31.83     10.62 o 
  13   8   5       45.36       49.46      9.50 o 
  14   8   5      380.58      353.59     19.00 o 
  15   8   5       56.93       67.23     11.56 o 
  16   8   5       57.07       57.43     11.33 o 
  17   8   5        0.05       -3.00      9.91 o 
  18   8   5        4.87      -10.20     10.86 o 
 -17   9   5        1.05       -5.15     11.19 o 
 -16   9   5        7.54       14.37     11.56 o 
 -15   9   5       10.81        4.07      9.71 o 
 -14   9   5        4.44       -1.11      9.20 o 
 -13   9   5        0.08       -4.18      9.01 o 
 -12   9   5       21.81       -2.48      8.85 o 
 -11   9   5       32.75       14.46      9.04 o 
 -10   9   5       17.69       14.69      8.94 o 
  -9   9   5        0.76        2.58      8.55 o 
  -8   9   5       21.62       22.39      9.00 o 
  -7   9   5       72.94       72.22      9.83 o 
  -6   9   5     1630.35     1585.09     32.83 o 
  -5   9   5      918.86      859.99     22.26 o 
  -4   9   5      328.92      348.17     13.79 o 
  -3   9   5       18.22       14.20      8.47 o 
  -2   9   5        0.10       -7.14      7.14 o 
  -1   9   5        1.25       -7.20      7.20 o 
   0   9   5       56.07       82.35      9.43 o 
   1   9   5      101.13      105.72     10.79 o 
   2   9   5      295.79      294.21     13.06 o 
   3   9   5        2.18       -7.55      7.55 o 
   4   9   5       68.99       60.52      9.15 o 
   5   9   5        0.82       -8.79      8.79 o 
   6   9   5        1.25       -3.21      8.03 o 
   7   9   5       13.38       10.56     10.34 o 
   8   9   5        0.72       -8.34      8.34 o 
   9   9   5      171.03      178.76     12.35 o 
  10   9   5      175.24      185.09     12.54 o 
  11   9   5        0.30       -5.43      8.75 o 
  12   9   5      200.58      200.01     13.45 o 
  13   9   5       62.58       56.82     11.43 o 
  14   9   5       11.03       15.55     10.42 o 
  15   9   5      293.16      289.18     21.56 o 
  16   9   5      176.27      183.21     14.84 o 
  17   9   5        3.85        7.86     11.13 o 
 -16  10   5        0.95       -7.03     11.51 o 
 -15  10   5        2.24       -7.35     11.15 o 
 -14  10   5        1.12      -10.19     10.19 o 
 -13  10   5       72.96       69.71     11.07 o 
 -12  10   5       24.94       10.78      9.38 o 
 -11  10   5       17.46        0.78      8.94 o 
 -10  10   5      117.96      123.66     15.59 o 
  -9  10   5       28.68       16.09      9.91 o 
  -8  10   5        4.96       -9.02      9.02 o 
  -7  10   5       73.93       54.68     10.77 o 
  -6  10   5       25.16       10.59      9.90 o 
  -5  10   5       50.28       40.76     10.63 o 
  -4  10   5       66.89       88.10     11.65 o 
  -3  10   5      358.19      401.44     15.26 o 
  -2  10   5      455.30      506.96     14.89 o 
  -1  10   5        0.78       -4.94      8.03 o 
   0  10   5       35.05       11.29      8.42 o 
   1  10   5       10.58       -6.29      7.20 o 
   2  10   5       11.05        6.56      8.81 o 
   3  10   5       17.08       27.99      9.03 o 
   4  10   5       58.85       45.07      9.54 o 
   5  10   5      306.27      328.58     14.21 o 
   6  10   5      271.29      269.68     13.53 o 
   7  10   5       15.30       13.42      9.28 o 
   8  10   5       11.67        0.99      9.03 o 
   9  10   5        2.58       -5.87      8.75 o 
  10  10   5       13.62       14.05      9.22 o 
  11  10   5       22.45        2.36      9.36 o 
  12  10   5        2.49       -8.34     10.60 o 
  13  10   5       48.08       39.22     12.67 o 
  14  10   5       42.27       20.29     11.16 o 
  15  10   5       44.59       27.94     12.49 o 
  16  10   5       20.33       23.33     11.95 o 
 -15  11   5        1.43      -11.00     11.00 o 
 -14  11   5        1.14      -11.32     11.32 o 
 -13  11   5        2.16       -3.01     11.62 o 
 -12  11   5       49.62       48.42     13.12 o 
 -11  11   5       12.16        9.51     10.33 o 
 -10  11   5        7.03       19.44     10.59 o 
  -9  11   5       44.61       66.82     11.18 o 
  -8  11   5        3.45        0.80      9.43 o 
  -7  11   5        0.15       -9.27      9.27 o 
  -6  11   5       13.35       15.03      9.79 o 
  -5  11   5        3.82        1.37      9.77 o 
  -4  11   5       36.84       39.38     10.66 o 
  -3  11   5       64.61       49.43     13.47 o 
  -2  11   5        7.11       -8.69      8.69 o 
  -1  11   5      104.47      131.33     12.76 o 
   0  11   5      682.85      718.37     31.78 o 
   1  11   5      219.25      222.60     12.05 o 
   2  11   5     1145.48     1112.65     27.91 o 
   3  11   5     2281.50     2211.25     52.38 o 
   4  11   5       46.21       49.47     10.09 o 
   5  11   5      185.62      208.46     12.90 o 
   6  11   5        0.18       -9.78      9.78 o 
   7  11   5        5.68       -8.62      8.62 o 
   8  11   5       84.51       75.05     11.00 o 
   9  11   5       78.30      115.18     12.66 o 
  10  11   5       17.79       16.35      9.95 o 
  11  11   5        5.56       -1.32     11.25 o 
  12  11   5        7.67       -9.80      9.80 o 
  13  11   5        6.78        2.60     10.37 o 
  14  11   5        1.56       -2.32     10.56 o 
 -13  12   5        0.26      -14.16     14.16 o 
 -12  12   5        9.56      -11.89     11.89 o 
 -11  12   5        4.54      -11.47     11.47 o 
 -10  12   5       10.90      -12.70     12.70 o 
  -9  12   5       50.62       64.70     11.88 o 
  -8  12   5        0.10       -9.73      9.73 o 
  -7  12   5       27.53       19.17     14.83 o 
  -6  12   5       88.16      119.77     12.53 o 
  -5  12   5        3.87       -3.74     10.33 o 
  -4  12   5       64.26       79.99     12.07 o 
  -3  12   5       76.88       85.96     12.40 o 
  -2  12   5       98.17       92.54     12.33 o 
  -1  12   5        3.49       -7.24      9.46 o 
   0  12   5       62.61       73.08     10.00 o 
   1  12   5       39.51       31.21     11.05 o 
   2  12   5      393.47      384.60     21.30 o 
   3  12   5        1.41       -6.48      8.60 o 
   4  12   5      528.17      577.52     32.37 o 
   5  12   5      345.39      335.53     18.83 o 
   6  12   5      152.16      164.88     11.95 o 
   7  12   5       61.82       51.91     10.74 o 
   8  12   5       10.35       -2.63      9.51 o 
   9  12   5        0.27       -6.08      9.55 o 
  10  12   5        4.53        3.15      9.98 o 
  11  12   5       22.38        4.16     10.43 o 
  12  12   5       21.21       20.03     10.79 o 
  13  12   5        1.18        6.55     12.42 o 
 -11  13   5        2.02      -14.84     19.88 o 
 -10  13   5      197.64      263.36     19.25 o 
  -9  13   5       24.04       47.43     13.77 o 
  -8  13   5       68.05      102.36     15.15 o 
  -7  13   5        0.40      -11.29     11.29 o 
  -6  13   5       79.65      130.49     21.46 o 
  -5  13   5       70.26       77.21     12.16 o 
  -4  13   5       29.27       21.56     11.45 o 
  -3  13   5       73.29       82.52     12.89 o 
  -2  13   5       42.21       59.19     12.42 o 
  -1  13   5        0.00       -9.98      9.98 o 
   0  13   5       29.77       45.49     11.21 o 
   1  13   5        8.40       -8.44      8.44 o 
   2  13   5        0.78        5.48      9.19 o 
   3  13   5       74.45       38.93     10.03 o 
   4  13   5       17.96       11.24      9.42 o 
   5  13   5       27.98       24.02      9.72 o 
   6  13   5        0.05       -8.92      8.92 o 
   7  13   5        0.69       -8.67      8.67 o 
   8  13   5        3.84       -8.36      9.44 o 
   9  13   5        0.06      -10.21     10.21 o 
  10  13   5       24.05       18.44     11.71 o 
  -7  14   5        4.47       -7.63     14.33 o 
  -6  14   5        1.28      -10.18     12.82 o 
  -5  14   5       19.04       21.56     13.89 o 
  -4  14   5       97.19      104.59     16.77 o 
  -3  14   5       36.61       51.33     15.23 o 
  -2  14   5        2.78       -4.82     12.79 o 
  -1  14   5        0.12      -10.70     12.50 o 
   0  14   5        8.64        7.11     13.00 o 
   1  14   5        0.07      -11.41     11.41 o 
   2  14   5        4.87        1.46     11.03 o 
   3  14   5        2.97        2.17     10.81 o 
   4  14   5       10.36       -3.18     10.69 o 
   5  14   5        2.91      -10.36     10.36 o 
   6  14   5       18.21       10.96     14.51 o 
   7  14   5       25.16       18.80     12.23 o 
 -21   0   6       56.66       70.68     20.31 o 
 -20   0   6       18.89      -16.27     33.90 o 
 -19   0   6       16.39        2.52     17.20 o 
 -18   0   6      173.90      188.29     21.94 o 
 -17   0   6        3.53      -15.33     22.13 o 
 -16   0   6        1.32      -15.12     15.12 o 
 -15   0   6        0.16        7.23     15.37 o 
 -14   0   6       13.41       -3.13     14.95 o 
 -13   0   6        3.13      -16.99     27.21 o 
 -12   0   6       63.24       19.28     14.36 o 
 -11   0   6        2.67      -12.58     12.58 o 
 -10   0   6     1819.36     1875.05     45.80 o 
  -9   0   6     1662.95     1705.32     35.08 o 
  -8   0   6     3278.92     3174.25     56.03 o 
  -7   0   6        0.07        1.90      6.34 o 
  -6   0   6      783.00      796.40     14.58 o 
  -5   0   6       84.98      113.08      7.19 o 
  -4   0   6       90.00       96.09      6.33 o 
  -3   0   6        0.51       -0.82     18.07 o 
  -2   0   6     3895.12     3806.72    120.80 o 
  -1   0   6      715.21      641.89     34.80 o 
   0   0   6     2892.13     2744.51     94.75 o 
   1   0   6     1828.36     1877.69     55.16 o 
   2   0   6      294.24      356.35     24.19 o 
   3   0   6       39.85       17.26     21.27 o 
   4   0   6        3.31        0.62     17.86 o 
   5   0   6       28.60       29.27     18.45 o 
   6   0   6      606.67      521.77     12.31 o 
   7   0   6     2318.26     2231.27     44.32 o 
   8   0   6       30.37       17.28      7.94 o 
   9   0   6       62.42       54.30     11.14 o 
  10   0   6      488.74      486.77     19.81 o 
  11   0   6      323.07      360.89     32.33 o 
  12   0   6      637.89      727.54     30.95 o 
  13   0   6      131.12      120.27     18.73 o 
  14   0   6      320.25      341.00     24.89 o 
  15   0   6        4.20       -1.34     17.22 o 
  16   0   6       51.62       55.51     19.12 o 
  17   0   6       24.46       21.69     22.89 o 
  18   0   6       77.81       99.31     22.49 o 
  19   0   6        5.37        6.54     19.31 o 
  20   0   6       72.90      106.40     23.85 o 
  21   0   6       13.92       19.33     21.22 o 
 -21   1   6       11.03       -2.67     12.57 o 
 -20   1   6        0.40       -5.37     11.99 o 
 -19   1   6        1.62       -2.13     12.25 o 
 -18   1   6        1.88       -3.42     11.22 o 
 -17   1   6        4.82      -10.95     10.95 o 
 -16   1   6        9.38      -10.24     10.24 o 
 -15   1   6      188.70      207.19     17.00 o 
 -14   1   6      310.81      299.15     15.87 o 
 -13   1   6        7.69       -6.05      9.76 o 
 -12   1   6      666.09      622.96     18.76 o 
 -11   1   6      305.16      312.21     14.67 o 
 -10   1   6      455.56      434.32     13.88 o 
  -9   1   6        3.55        7.90      6.38 o 
  -8   1   6       43.25       46.31      6.68 o 
  -7   1   6       17.19       12.30      5.42 o 
  -6   1   6      615.62      586.25      9.81 o 
  -5   1   6      436.43      431.05      7.57 o 
  -4   1   6      190.07      188.55      5.04 o 
  -3   1   6       37.12       40.21      4.79 o 
  -2   1   6     1589.79     1661.55     28.52 o 
  -1   1   6     1427.45     1496.43     35.40 o 
   0   1   6       67.07       61.01     12.91 o 
   1   1   6      145.36      126.71     10.93 o 
   2   1   6       31.16       46.93      9.44 o 
   3   1   6       16.83       -3.62      8.66 o 
   4   1   6      218.53      205.35     12.97 o 
   5   1   6      102.78       83.85      5.79 o 
   6   1   6        7.30        1.95      3.79 o 
   7   1   6      257.19      267.59      7.15 o 
   8   1   6      253.85      235.28      8.64 o 
   9   1   6     1082.60     1051.37     20.46 o 
  10   1   6      280.40      307.94     12.28 o 
  11   1   6     3663.99     3450.33     45.27 o 
  12   1   6      805.46      786.30     18.67 o 
  13   1   6        1.86       -9.69      9.69 o 
  14   1   6        0.43        6.43     11.58 o 
  15   1   6      246.03      240.43     16.64 o 
  16   1   6       20.06       11.01     12.36 o 
  17   1   6        0.00        2.19     12.57 o 
  18   1   6       23.01       11.68     13.50 o 
  19   1   6       15.26       11.93     13.92 o 
  20   1   6        5.21        4.38     14.31 o 
  21   1   6        0.50        0.48     14.84 o 
 -21   2   6       63.46      124.66     24.62 o 
 -20   2   6        4.52      -11.40     11.40 o 
 -19   2   6        0.25       -2.78     11.28 o 
 -18   2   6        0.04      -10.58     10.58 o 
 -17   2   6       57.69       49.67     12.35 o 
 -16   2   6       55.91       32.03     11.54 o 
 -15   2   6       20.47       13.22     10.89 o 
 -14   2   6      228.83      264.26     16.94 o 
 -13   2   6       88.34       97.21     12.10 o 
 -12   2   6        0.47       -3.59      9.75 o 
 -11   2   6      947.46      943.88     22.45 o 
 -10   2   6       56.52       74.66      8.17 o 
  -9   2   6     1833.33     1783.17     25.77 o 
  -8   2   6       68.63       43.54      6.95 o 
  -7   2   6      127.05      145.74      7.14 o 
  -6   2   6      186.64      173.37      6.41 o 
  -5   2   6       12.39        3.04      3.57 o 
  -4   2   6        0.00       -0.78      3.79 o 
  -3   2   6      267.27      228.33      7.53 o 
  -2   2   6       52.67       71.21      5.49 o 
  -1   2   6      343.12      332.50      8.55 o 
   0   2   6       26.83       15.95      4.40 o 
   1   2   6        1.70        3.81      5.42 o 
   2   2   6       87.58      149.56      6.98 o 
   3   2   6       26.03       36.78      4.81 o 
   4   2   6      243.62      210.52      9.36 o 
   5   2   6       17.85        9.82      5.29 o 
   6   2   6        2.97        5.75      4.26 o 
   7   2   6      191.49      207.29      7.47 o 
   8   2   6      666.37      665.28     14.04 o 
   9   2   6      127.85      152.57      9.54 o 
  10   2   6     1136.95     1160.74     25.13 o 
  11   2   6      283.27      257.83     12.55 o 
  12   2   6       63.44       78.26     10.14 o 
  13   2   6       16.87        2.92      8.96 o 
  14   2   6       11.71       19.99     10.67 o 
  15   2   6      151.14      158.71     13.92 o 
  16   2   6      171.23      223.71     15.39 o 
  17   2   6       51.40       46.93     13.76 o 
  18   2   6        3.23      -12.91     16.19 o 
  19   2   6       96.85       85.91     15.74 o 
  20   2   6       31.72       32.20     14.89 o 
  21   2   6       39.72       17.30     19.46 o 
 -21   3   6       11.23       15.16     13.23 o 
 -20   3   6        3.59        3.66     12.43 o 
 -19   3   6       72.35       65.86     13.87 o 
 -18   3   6       25.34        8.95     11.73 o 
 -17   3   6       10.86        2.24     11.13 o 
 -16   3   6        7.41       -0.72     10.70 o 
 -15   3   6        0.12      -10.20     10.20 o 
 -14   3   6       86.69       64.53     11.76 o 
 -13   3   6      214.76      217.42     14.41 o 
 -12   3   6       20.26       27.88      8.97 o 
 -11   3   6      116.77      188.11     10.44 o 
 -10   3   6     3203.30     3103.83     40.23 o 
  -9   3   6      102.29      134.57      9.01 o 
  -8   3   6       15.14       -1.03      5.70 o 
  -7   3   6      141.55      169.07      8.06 o 
  -6   3   6      196.49      221.45      7.30 o 
  -5   3   6      156.47      147.90      6.09 o 
  -4   3   6       69.28       60.28      4.97 o 
  -3   3   6       55.82       57.98      4.56 o 
  -2   3   6      163.42      204.80      7.77 o 
  -1   3   6       16.81        7.63      6.02 o 
   0   3   6      196.62      167.99      6.94 o 
   1   3   6        6.02        8.26      5.41 o 
   2   3   6      363.09      384.74      9.02 o 
   3   3   6       82.76      104.89     11.85 o 
   4   3   6      944.88      838.49     13.92 o 
   5   3   6        8.14        1.90      4.26 o 
   6   3   6      144.62      153.40      7.41 o 
   7   3   6        6.63        7.04      5.08 o 
   8   3   6       95.44       88.04      8.37 o 
   9   3   6      109.86      110.26      9.19 o 
  10   3   6        1.08       -0.57      7.88 o 
  11   3   6        3.41        5.70      9.29 o 
  12   3   6       19.67       19.12      9.20 o 
  13   3   6      102.03       86.43     10.87 o 
  14   3   6       47.83       42.76     10.30 o 
  15   3   6       12.38       -2.54     10.85 o 
  16   3   6        3.30       -8.76     11.00 o 
  17   3   6        0.31      -11.11     11.11 o 
  18   3   6       26.10        2.64     13.05 o 
  19   3   6       13.88       13.90     14.04 o 
  20   3   6       89.19       89.04     14.57 o 
 -20   4   6        6.16       -7.15     11.60 o 
 -19   4   6        5.23       -0.91     12.31 o 
 -18   4   6       30.16       38.35     11.58 o 
 -17   4   6       42.71        9.57     15.34 o 
 -16   4   6        0.05       -0.70     10.18 o 
 -15   4   6       10.76       -3.65      9.92 o 
 -14   4   6       79.77       74.28     11.27 o 
 -13   4   6      154.03      131.59     11.27 o 
 -12   4   6      116.45       93.89      9.86 o 
 -11   4   6       23.47       20.46      8.28 o 
 -10   4   6       14.46       -2.53      7.61 o 
  -9   4   6      621.29      579.31     14.59 o 
  -8   4   6      134.46      150.91     11.95 o 
  -7   4   6      531.11      516.88     13.57 o 
  -6   4   6      138.72      140.67      8.55 o 
  -5   4   6        2.95       -5.47      5.47 o 
  -4   4   6       28.09       31.39      5.36 o 
  -3   4   6      102.84       78.56      6.44 o 
  -2   4   6       43.02       58.65      4.95 o 
  -1   4   6       14.59       20.55      4.65 o 
   0   4   6       39.70       47.84      4.58 o 
   1   4   6        0.56       -1.06      4.37 o 
   2   4   6      635.14      625.38     10.61 o 
   3   4   6      175.04      205.00      6.41 o 
   4   4   6       34.28       30.16      4.54 o 
   5   4   6       59.94       53.13      7.69 o 
   6   4   6      231.46      256.80      9.70 o 
   7   4   6      110.60      101.12      8.60 o 
   8   4   6       12.82        3.01      7.40 o 
   9   4   6      547.84      542.76     14.92 o 
  10   4   6       49.63       49.65      9.31 o 
  11   4   6       79.77       95.47     10.27 o 
  12   4   6       82.53       97.32     11.72 o 
  13   4   6      161.74      181.39     12.54 o 
  14   4   6      113.38      140.39     11.09 o 
  15   4   6       57.96       65.29     10.13 o 
  16   4   6       43.09       42.18     10.17 o 
  17   4   6        2.56       -4.77     10.11 o 
  18   4   6       88.13       80.50     13.47 o 
  19   4   6        0.00       -7.56     11.44 o 
  20   4   6        0.01       -4.31     11.70 o 
 -20   5   6       26.11       22.92     12.51 o 
 -19   5   6       52.21       38.22     12.13 o 
 -18   5   6        5.33      -10.52     10.52 o 
 -17   5   6      130.36      141.21     13.41 o 
 -16   5   6       40.52       17.38     10.76 o 
 -15   5   6        2.37        8.39     10.01 o 
 -14   5   6      282.59      289.40     13.54 o 
 -13   5   6       12.09       13.87      8.33 o 
 -12   5   6       96.11      110.30      9.98 o 
 -11   5   6       60.46       71.41      9.43 o 
 -10   5   6       52.48       40.65      8.77 o 
  -9   5   6       17.22       10.22      7.64 o 
  -8   5   6       31.49       17.70     10.38 o 
  -7   5   6       61.22       28.18      7.61 o 
  -6   5   6        6.97       -0.10      6.66 o 
  -5   5   6      319.94      282.41     10.88 o 
  -4   5   6        2.73        2.34      7.72 o 
  -3   5   6      252.26      282.90      8.78 o 
  -2   5   6        0.66       -0.53      4.97 o 
  -1   5   6      368.99      402.89      9.75 o 
   0   5   6       17.88       18.12      5.19 o 
   1   5   6       67.84       96.79      6.42 o 
   2   5   6       61.59       61.06      7.33 o 
   3   5   6      941.90      896.45     13.16 o 
   4   5   6       75.53       98.81      6.25 o 
   5   5   6       66.26       82.28      6.73 o 
   6   5   6        5.70        9.77      6.03 o 
   7   5   6      132.52      112.28      8.77 o 
   8   5   6      444.71      435.58     12.34 o 
   9   5   6      118.71      139.38      9.49 o 
  10   5   6       21.20        3.45      7.70 o 
  11   5   6        4.05       -1.86     10.49 o 
  12   5   6      312.93      326.85     13.93 o 
  13   5   6        0.03       -1.19      9.19 o 
  14   5   6        5.72       -5.96      8.62 o 
  15   5   6        3.44       -3.66      8.79 o 
  16   5   6       20.33       21.05      9.77 o 
  17   5   6       14.66       14.83     11.32 o 
  18   5   6       17.71       22.52     11.76 o 
  19   5   6        1.05        0.69     12.01 o 
 -19   6   6        0.60        9.46     12.90 o 
 -18   6   6        0.01      -11.60     11.60 o 
 -17   6   6        0.66      -11.27     11.27 o 
 -16   6   6        0.00       -5.93     11.24 o 
 -15   6   6      221.37      213.91     14.10 o 
 -14   6   6       48.21       55.07     10.88 o 
 -13   6   6      283.92      289.35     13.75 o 
 -12   6   6        2.87        1.40      8.88 o 
 -11   6   6       14.55       -2.78      8.38 o 
 -10   6   6       20.49       15.27      9.26 o 
  -9   6   6       18.93       19.16      8.83 o 
  -8   6   6      131.32      179.31     11.65 o 
  -7   6   6      123.36      139.60     11.11 o 
  -6   6   6       26.82       21.40      8.52 o 
  -5   6   6        0.23       -1.86      7.53 o 
  -4   6   6      100.20       87.02      9.11 o 
  -3   6   6      922.88      941.65     18.17 o 
  -2   6   6        0.48       -5.04      6.31 o 
  -1   6   6       83.88       95.61      7.95 o 
   0   6   6      164.37      153.19     10.50 o 
   1   6   6       13.04        4.14      5.91 o 
   2   6   6      281.75      290.74     11.00 o 
   3   6   6        0.70        4.68      6.48 o 
   4   6   6        9.88       -3.80      6.55 o 
   5   6   6      225.71      237.30      9.58 o 
   6   6   6      211.73      199.14      9.71 o 
   7   6   6       32.40       47.06      7.46 o 
   8   6   6      131.05      121.30      8.55 o 
   9   6   6      116.39      141.45      9.20 o 
  10   6   6      181.42      200.53     10.68 o 
  11   6   6       90.46      115.28     10.15 o 
  12   6   6      250.28      234.86     12.36 o 
  13   6   6       83.07       54.57     10.02 o 
  14   6   6      136.48      149.76     12.17 o 
  15   6   6        4.06       -1.24      8.29 o 
  16   6   6       20.21       18.54     10.40 o 
  17   6   6       21.92       22.74     10.80 o 
  18   6   6        3.32      -11.32     11.32 o 
  19   6   6        1.67       -4.72     11.89 o 
 -18   7   6       50.89       63.99     14.35 o 
 -17   7   6        2.77       -8.49     11.60 o 
 -16   7   6        0.02       -9.48      9.48 o 
 -15   7   6        1.06       -2.11      9.91 o 
 -14   7   6        4.61        0.29      9.47 o 
 -13   7   6      194.52      200.30     12.87 o 
 -12   7   6        5.71        4.54      9.28 o 
 -11   7   6      194.53      205.49     12.77 o 
 -10   7   6       25.02       15.50      8.87 o 
  -9   7   6      197.39      179.55     12.20 o 
  -8   7   6      129.09      132.71     11.39 o 
  -7   7   6      602.71      535.01     17.57 o 
  -6   7   6      350.94      334.68     16.67 o 
  -5   7   6     1392.20     1424.47     28.69 o 
  -4   7   6      177.89      162.67     11.46 o 
  -3   7   6      629.82      587.10     16.94 o 
  -2   7   6      838.79      907.02     21.71 o 
  -1   7   6       55.82       49.69      8.04 o 
   0   7   6        8.94        6.74      6.96 o 
   1   7   6        0.43        5.46      6.76 o 
   2   7   6      218.35      196.89     10.26 o 
   3   7   6       32.78       26.46      7.99 o 
   4   7   6      126.05      124.31     12.08 o 
   5   7   6        6.54        1.82      7.81 o 
   6   7   6        0.65        0.40      7.78 o 
   7   7   6       60.20       73.61      9.44 o 
   8   7   6       50.58       21.34      8.43 o 
   9   7   6        3.94        1.51      7.70 o 
  10   7   6       52.93       44.06      8.60 o 
  11   7   6      116.33      114.87     10.46 o 
  12   7   6        2.73       -8.31      8.31 o 
  13   7   6       16.41       15.84      9.71 o 
  14   7   6       41.60       35.98     10.37 o 
  15   7   6       65.70       50.82     11.36 o 
  16   7   6        6.69       14.51     10.03 o 
  17   7   6       31.77       30.70     11.33 o 
  18   7   6        5.91        4.13     10.77 o 
 -17   8   6       87.86      127.53     13.87 o 
 -16   8   6        0.14        0.90     10.23 o 
 -15   8   6        0.47       -9.30      9.62 o 
 -14   8   6       34.87       26.31     10.03 o 
 -13   8   6      137.12      158.45     12.41 o 
 -12   8   6       80.97       74.85     11.00 o 
 -11   8   6       39.22       35.54     11.85 o 
 -10   8   6        0.01       -8.31      8.31 o 
  -9   8   6       45.37       38.70     12.97 o 
  -8   8   6      325.89      258.66     13.75 o 
  -7   8   6      135.19      167.87     15.44 o 
  -6   8   6      608.87      630.75     19.25 o 
  -5   8   6     1818.97     1893.78     43.59 o 
  -4   8   6      812.21      696.47     19.43 o 
  -3   8   6       71.99       86.94     10.65 o 
  -2   8   6       28.24       21.76      8.30 o 
  -1   8   6      514.36      532.25     26.24 o 
   0   8   6       29.32       34.95      8.40 o 
   1   8   6        9.37       -7.33      7.33 o 
   2   8   6        6.54       -3.60     11.04 o 
   3   8   6      484.30      504.19     15.00 o 
   4   8   6       71.24       62.82     12.59 o 
   5   8   6      391.96      470.56     17.52 o 
   6   8   6       32.72       54.98     10.69 o 
   7   8   6       32.58       40.31      9.23 o 
   8   8   6        1.06       -1.67      8.38 o 
   9   8   6       86.72       70.19     10.13 o 
  10   8   6        3.09       -9.34      9.34 o 
  11   8   6       66.32       46.32      9.15 o 
  12   8   6        0.90       -8.28      8.28 o 
  13   8   6       28.57       24.89     10.08 o 
  14   8   6        3.35       -9.59      9.59 o 
  15   8   6        6.96       12.90     12.94 o 
  16   8   6        6.40       14.45     10.53 o 
  17   8   6       39.81       25.78     11.53 o 
 -16   9   6       31.21       37.36     11.70 o 
 -15   9   6       20.96       16.48     10.45 o 
 -14   9   6       40.34       45.64     10.90 o 
 -13   9   6        0.28       -9.22      9.22 o 
 -12   9   6        3.09       -8.97      8.97 o 
 -11   9   6        1.90       -4.14      9.10 o 
 -10   9   6        2.61       -8.42      8.42 o 
  -9   9   6       12.37       -1.75      8.83 o 
  -8   9   6      104.02      112.66     12.01 o 
  -7   9   6      196.56      180.63     18.94 o 
  -6   9   6       38.95       22.01     14.51 o 
  -5   9   6       84.79      133.73     12.42 o 
  -4   9   6      115.62      156.41     12.62 o 
  -3   9   6       98.03      106.94     11.65 o 
  -2   9   6       21.23       -4.22      9.37 o 
  -1   9   6      138.09      131.81     11.35 o 
   0   9   6      210.20      238.68     16.10 o 
   1   9   6      643.41      594.94     23.91 o 
   2   9   6       26.28       23.80     10.19 o 
   3   9   6       37.85       15.56      8.80 o 
   4   9   6       15.09       -8.31      8.31 o 
   5   9   6        4.31       -8.19      8.19 o 
   6   9   6       67.14       82.90     10.38 o 
   7   9   6        6.49        4.92      8.95 o 
   8   9   6       74.54       62.73     10.22 o 
   9   9   6        0.23       -8.97      8.97 o 
  10   9   6        0.17        0.86     11.88 o 
  11   9   6        0.32       -1.25      9.26 o 
  12   9   6       22.20       24.58     10.21 o 
  13   9   6        0.61        5.78     10.45 o 
  14   9   6       93.40       80.74     12.54 o 
  15   9   6        0.40        1.48     11.72 o 
  16   9   6       89.41      105.66     13.77 o 
 -15  10   6       42.94       47.31     12.87 o 
 -14  10   6       21.57       19.28     10.63 o 
 -13  10   6       87.59      114.51     13.33 o 
 -12  10   6        1.47       -7.46      9.97 o 
 -11  10   6        0.03       -7.35      9.90 o 
 -10  10   6       29.06       19.80     10.54 o 
  -9  10   6        0.07       -9.42      9.42 o 
  -8  10   6       44.72       34.17     10.63 o 
  -7  10   6      210.99      247.71     15.06 o 
  -6  10   6        1.45       -5.03      9.53 o 
  -5  10   6        0.25       -7.01      9.60 o 
  -4  10   6      109.33      139.57     12.83 o 
  -3  10   6       63.84       80.32     11.77 o 
  -2  10   6        2.38      -10.23     10.23 o 
  -1  10   6        0.02       -8.33      8.33 o 
   0  10   6        2.29       -8.86      9.95 o 
   1  10   6      122.98      111.42     14.13 o 
   2  10   6      136.30      151.42     11.90 o 
   3  10   6       21.32       15.07      9.44 o 
   4  10   6        6.99       -7.45      8.66 o 
   5  10   6      140.81      134.09     11.56 o 
   6  10   6       14.20        5.93      9.03 o 
   7  10   6       34.39       50.59     10.09 o 
   8  10   6       62.48       54.45     10.58 o 
   9  10   6       42.11       27.86     10.27 o 
  10  10   6       17.94       11.44      9.93 o 
  11  10   6        0.43       -6.37      9.82 o 
  12  10   6        1.98       -9.13      9.90 o 
  13  10   6       49.36       43.92     11.94 o 
  14  10   6        4.25        1.09     10.93 o 
  15  10   6      102.28       97.27     17.06 o 
 -13  11   6        1.79      -11.03     11.03 o 
 -12  11   6        7.42       -5.22     10.32 o 
 -11  11   6        1.85        4.90     10.30 o 
 -10  11   6       20.15       22.35     10.83 o 
  -9  11   6        0.38      -10.14     10.14 o 
  -8  11   6       19.13       16.02     10.28 o 
  -7  11   6       41.35       42.30     11.01 o 
  -6  11   6      318.65      374.25     17.72 o 
  -5  11   6       67.21       59.69     12.08 o 
  -4  11   6       14.58       -1.35      9.92 o 
  -3  11   6       50.85       43.38     11.23 o 
  -2  11   6        8.90        0.43      9.86 o 
  -1  11   6        0.13       -9.67      9.67 o 
   0  11   6        4.05       -1.89      8.98 o 
   1  11   6        5.38       -2.91      8.09 o 
   2  11   6        3.55        9.01      9.20 o 
   3  11   6       30.89       26.86      9.78 o 
   4  11   6        2.65       -6.51      9.17 o 
   5  11   6       19.30       31.03      9.78 o 
   6  11   6       20.81       17.21     10.91 o 
   7  11   6      125.75      116.72     12.19 o 
   8  11   6        1.93       -7.00      9.56 o 
   9  11   6       29.59       15.93     10.46 o 
  10  11   6       15.43       18.62     10.17 o 
  11  11   6        9.78       21.85     10.44 o 
  12  11   6       20.81        7.88     10.82 o 
  13  11   6        0.76        2.40     10.50 o 
 -11  12   6        9.80       -4.63     12.26 o 
 -10  12   6       34.22       35.79     12.05 o 
  -9  12   6        8.82        6.92     10.81 o 
  -8  12   6       40.96       50.00     12.22 o 
  -7  12   6       12.81       -0.44     10.37 o 
  -6  12   6       11.61       14.17     10.45 o 
  -5  12   6       11.48       10.91     11.02 o 
  -4  12   6        3.25        1.76     10.18 o 
  -3  12   6       21.97       24.99     11.07 o 
  -2  12   6       19.26        7.44     10.09 o 
  -1  12   6        0.04       -9.90      9.90 o 
   0  12   6        7.80        7.27     10.41 o 
   1  12   6        0.26       -4.24      8.47 o 
   2  12   6        7.02       -8.44      8.44 o 
   3  12   6       18.21       25.53      9.48 o 
   4  12   6       35.90       11.28      9.50 o 
   5  12   6        0.03       -9.09      9.70 o 
   6  12   6       47.31       40.37     10.62 o 
   7  12   6        5.11        5.06      9.77 o 
   8  12   6       95.65       92.04     12.09 o 
   9  12   6        4.96       -1.79     10.23 o 
  10  12   6        0.58       -4.94     10.01 o 
  11  12   6        5.68      -10.46     14.08 o 
  -8  13   6        0.07       -3.50     11.35 o 
  -7  13   6       32.12       45.30     11.86 o 
  -6  13   6       14.97       21.61     11.04 o 
  -5  13   6       31.92       49.10     12.64 o 
  -4  13   6        2.61      -11.04     11.04 o 
  -3  13   6        3.12       -9.12     10.64 o 
  -2  13   6       23.76       12.81     10.90 o 
  -1  13   6       77.79       94.17     13.29 o 
   0  13   6        0.11       -3.49     10.86 o 
   1  13   6        9.92       10.45     11.26 o 
   2  13   6       42.95       29.30     10.13 o 
   3  13   6        0.00       -9.19      9.19 o 
   4  13   6       37.11       27.13     10.28 o 
   5  13   6        1.96       -9.46      9.46 o 
   6  13   6        7.17        8.85     10.06 o 
   7  13   6       67.58       59.00     12.66 o 
   8  13   6       17.31        8.84     10.43 o 
  -4  14   6        0.19       20.37     40.47 o 
  -3  14   6       13.78       10.04     12.94 o 
  -2  14   6        4.11       -6.78     11.33 o 
  -1  14   6        4.22        4.81     11.73 o 
   0  14   6       17.04       19.18     12.11 o 
   1  14   6       19.04       33.06     12.28 o 
   2  14   6        0.16      -10.97     10.97 o 
   3  14   6       41.63       21.26     10.96 o 
 -20   1   7        1.23       -2.86     12.63 o 
 -19   1   7       63.24       57.06     13.97 o 
 -18   1   7      108.02      105.76     14.31 o 
 -17   1   7       28.82       26.74     12.50 o 
 -16   1   7      104.47      101.07     13.54 o 
 -15   1   7        0.84       -8.40     10.82 o 
 -14   1   7      166.55      154.65     14.24 o 
 -13   1   7        0.11        4.42     10.48 o 
 -12   1   7       18.06       12.07     10.27 o 
 -11   1   7       39.74       13.01      9.98 o 
 -10   1   7       12.18        5.54      9.34 o 
  -9   1   7        5.04       -8.41      8.41 o 
  -8   1   7      337.79      426.97     12.11 o 
  -7   1   7        8.50        2.47      6.46 o 
  -6   1   7       79.38       68.86      7.26 o 
  -5   1   7       20.94       47.27      4.87 o 
  -4   1   7       54.74       82.47      4.83 o 
  -3   1   7       36.93       35.23      5.58 o 
  -2   1   7      145.07      151.27     11.37 o 
  -1   1   7        9.60       -2.58      7.48 o 
   0   1   7       81.52       92.97     14.94 o 
   1   1   7      265.87      263.37     14.39 o 
   2   1   7        1.41       -6.72      9.12 o 
   3   1   7      110.01      101.25     12.02 o 
   4   1   7      649.88      623.64     20.83 o 
   5   1   7       12.79       -0.84      6.51 o 
   6   1   7      367.88      415.40     13.70 o 
   7   1   7        8.92        4.74      5.27 o 
   8   1   7      467.47      451.11     14.38 o 
   9   1   7        3.13       13.66      8.93 o 
  10   1   7     1770.51     1788.26     28.38 o 
  11   1   7       17.31       15.64      8.86 o 
  12   1   7      860.97      826.81     27.35 o 
  13   1   7       20.37        3.50     11.76 o 
  14   1   7      165.49      178.54     15.84 o 
  15   1   7       24.04       16.46     12.82 o 
  16   1   7        4.70        4.15     13.68 o 
  17   1   7       39.38       35.42     14.37 o 
  18   1   7       47.64       42.43     15.04 o 
  19   1   7       61.10       84.65     19.09 o 
 -20   2   7        1.22      -12.40     12.40 o 
 -19   2   7       10.40       12.43     12.67 o 
 -18   2   7        9.27       -6.41     12.02 o 
 -17   2   7      113.63       99.77     15.18 o 
 -16   2   7        6.11       12.76     11.42 o 
 -15   2   7       51.38       23.30     12.81 o 
 -14   2   7       29.92       15.06     11.10 o 
 -13   2   7      295.29      376.25     16.99 o 
 -12   2   7      469.08      487.92     17.86 o 
 -11   2   7       80.89       69.96     11.39 o 
 -10   2   7       91.84       71.40     12.54 o 
  -9   2   7     1817.57     1902.98     27.72 o 
  -8   2   7       85.86       88.00      8.24 o 
  -7   2   7        7.02       11.97      7.55 o 
  -6   2   7        0.18       -3.68      5.84 o 
  -5   2   7      680.07      660.57     13.69 o 
  -4   2   7      255.96      266.43      8.63 o 
  -3   2   7       14.21        9.42      5.34 o 
  -2   2   7      113.08      131.53     11.40 o 
  -1   2   7      247.24      264.66     11.53 o 
   0   2   7      489.10      483.21     14.57 o 
   1   2   7      316.67      358.74     17.49 o 
   2   2   7       12.45        4.69      6.62 o 
   3   2   7        4.71        2.44      5.40 o 
   4   2   7      629.57      590.16     12.01 o 
   5   2   7       11.80        1.10      5.84 o 
   6   2   7       10.22        8.06      6.27 o 
   7   2   7      506.12      479.30     12.28 o 
   8   2   7      124.41      147.21      9.81 o 
   9   2   7      121.51      134.65     10.88 o 
  10   2   7      305.21      350.35     15.94 o 
  11   2   7      149.83      139.82     11.16 o 
  12   2   7       41.69       23.79      9.65 o 
  13   2   7      340.75      400.97     15.72 o 
  14   2   7        8.45       10.13     11.11 o 
  15   2   7       13.96      -10.70     10.70 o 
  16   2   7       67.77       47.97     14.37 o 
  17   2   7        4.69       12.73     13.89 o 
  18   2   7        5.39        9.87     14.17 o 
  19   2   7       46.75       35.93     15.47 o 
 -19   3   7        1.99      -11.94     11.94 o 
 -18   3   7       11.82       -0.28     15.63 o 
 -17   3   7        0.13      -12.33     12.33 o 
 -16   3   7       30.45       14.17     11.66 o 
 -15   3   7       87.89      105.94     13.14 o 
 -14   3   7      280.70      287.85     16.29 o 
 -13   3   7       34.72       22.32     11.12 o 
 -12   3   7        3.17       -7.40     10.07 o 
 -11   3   7       98.05       94.74     11.85 o 
 -10   3   7      658.66      613.54     15.34 o 
  -9   3   7      855.81      799.99     17.04 o 
  -8   3   7       55.91       73.68      8.43 o 
  -7   3   7        8.42       12.68      7.36 o 
  -6   3   7      435.17      443.76     11.74 o 
  -5   3   7      330.35      350.77      9.82 o 
  -4   3   7       27.89       24.93      5.42 o 
  -3   3   7       75.65       92.64      6.98 o 
  -2   3   7      114.02      166.87      8.03 o 
  -1   3   7        1.95        9.10      6.57 o 
   0   3   7      496.80      460.17     10.62 o 
   1   3   7        0.09       -0.24      5.24 o 
   2   3   7      171.65      213.49      7.83 o 
   3   3   7      139.73      180.20      7.85 o 
   4   3   7       58.03       68.85      8.02 o 
   5   3   7        8.35       -8.50      8.50 o 
   6   3   7        1.00       -5.22      6.46 o 
   7   3   7        1.53        1.35      6.48 o 
   8   3   7        4.11       -7.45      7.45 o 
   9   3   7       55.29       54.88      9.03 o 
  10   3   7       84.57       91.42     10.09 o 
  11   3   7        4.98       11.71     10.07 o 
  12   3   7       81.46       77.54     10.77 o 
  13   3   7       79.11       68.86     10.76 o 
  14   3   7        0.03       -2.72      9.88 o 
  15   3   7       54.98       54.78     11.31 o 
  16   3   7      126.83      122.04     15.66 o 
  17   3   7       10.63       47.64     14.54 o 
  18   3   7        0.50       -8.27     13.89 o 
  19   3   7        0.58        1.75     14.29 o 
 -19   4   7       10.78        0.57     12.57 o 
 -18   4   7       35.66       28.73     14.41 o 
 -17   4   7       14.68       10.66     12.55 o 
 -16   4   7        6.84      -10.88     11.38 o 
 -15   4   7        0.21      -10.25     10.25 o 
 -14   4   7        1.68      -10.26     10.26 o 
 -13   4   7       22.41       -7.95     10.49 o 
 -12   4   7      119.64      113.98     12.57 o 
 -11   4   7        0.01       -8.44      8.44 o 
 -10   4   7      103.00      130.32     13.71 o 
  -9   4   7      460.05      499.82     14.38 o 
  -8   4   7     1231.32     1193.95     26.51 o 
  -7   4   7       40.35       49.95     10.38 o 
  -6   4   7      284.11      333.33     10.98 o 
  -5   4   7       24.89       16.10      6.75 o 
  -4   4   7      188.96      190.11      8.86 o 
  -3   4   7       25.55       30.90      6.15 o 
  -2   4   7        0.61       -4.55      4.90 o 
  -1   4   7       33.50       31.12      8.52 o 
   0   4   7       29.04       27.32      7.89 o 
   1   4   7      277.90      285.46     15.05 o 
   2   4   7      482.41      451.81     13.14 o 
   3   4   7       11.11        7.10      6.84 o 
   4   4   7      275.59      289.44      9.78 o 
   5   4   7       90.46       96.26      6.83 o 
   6   4   7      431.77      403.26     21.31 o 
   7   4   7      182.86      200.29     10.61 o 
   8   4   7        6.49        6.05      8.14 o 
   9   4   7      345.18      370.00     14.08 o 
  10   4   7      144.26      202.98     12.54 o 
  11   4   7       15.08       -8.51      8.71 o 
  12   4   7      130.24      121.40     12.52 o 
  13   4   7        2.06       -0.46      9.80 o 
  14   4   7       13.20        7.89     10.36 o 
  15   4   7       15.02       12.07      9.81 o 
  16   4   7        0.83       -9.63      9.63 o 
  17   4   7        6.20        2.47     11.43 o 
  18   4   7        0.27       -3.91     11.70 o 
  19   4   7        9.20       -4.66     15.46 o 
 -18   5   7       61.61       35.36     15.79 o 
 -17   5   7       24.13       19.43     12.15 o 
 -16   5   7       40.78       31.53     11.84 o 
 -15   5   7       94.57       65.12     17.79 o 
 -14   5   7       74.36       77.97     12.55 o 
 -13   5   7        1.21       -9.51     13.34 o 
 -12   5   7      169.73      187.57     12.98 o 
 -11   5   7       12.28        2.09      8.53 o 
 -10   5   7      312.50      333.27     13.27 o 
  -9   5   7      501.64      453.38     14.33 o 
  -8   5   7       38.80       44.02      8.48 o 
  -7   5   7      315.89      370.91     13.39 o 
  -6   5   7      409.86      361.91     12.87 o 
  -5   5   7        4.80       -2.71      8.07 o 
  -4   5   7      223.12      290.35     11.48 o 
  -3   5   7      106.90      152.38      9.93 o 
  -2   5   7      608.33      595.33     13.99 o 
  -1   5   7       88.66       91.23      7.13 o 
   0   5   7       55.21       48.05      6.02 o 
   1   5   7       61.06       51.50      5.61 o 
   2   5   7       17.85       -4.08      5.17 o 
   3   5   7      454.80      509.69     14.11 o 
   4   5   7      224.69      227.46      8.86 o 
   5   5   7        0.71       -5.76      6.04 o 
   6   5   7        0.70        2.17      6.71 o 
   7   5   7        0.06       -6.52      6.52 o 
   8   5   7        7.32        4.60      7.34 o 
   9   5   7      100.92      121.26     12.76 o 
  10   5   7       12.67        5.56      8.00 o 
  11   5   7       18.14       13.04      8.55 o 
  12   5   7       72.66       58.98      9.60 o 
  13   5   7        1.57       -3.15      8.34 o 
  14   5   7        2.25       -5.36      9.08 o 
  15   5   7        5.15      -11.18     11.18 o 
  16   5   7       52.48       34.24     11.21 o 
  17   5   7        2.06       -6.05     10.65 o 
  18   5   7        0.13       -0.57     12.08 o 
 -18   6   7       86.26      100.47     16.63 o 
 -17   6   7      164.92      187.44     20.47 o 
 -16   6   7        0.34       -5.08     12.38 o 
 -15   6   7       71.75       73.32     14.75 o 
 -14   6   7       34.11        5.91     12.48 o 
 -13   6   7       64.01       82.55     19.10 o 
 -12   6   7      125.25      131.93     12.14 o 
 -11   6   7       98.15       80.93     11.09 o 
 -10   6   7      351.83      417.99     15.92 o 
  -9   6   7      328.24      333.88     17.71 o 
  -8   6   7      563.01      532.53     18.79 o 
  -7   6   7        3.34       -0.64      8.95 o 
  -6   6   7       61.26       58.64      9.85 o 
  -5   6   7      229.16      229.24     12.43 o 
  -4   6   7      524.91      493.34     15.36 o 
  -3   6   7      202.15      194.86     14.99 o 
  -2   6   7       21.47       20.01      7.54 o 
  -1   6   7        0.88       -2.83      6.82 o 
   0   6   7        0.19       -6.35      6.75 o 
   1   6   7        0.64       -2.54      6.96 o 
   2   6   7      387.06      395.69     16.76 o 
   3   6   7        7.65        8.09      7.17 o 
   4   6   7       37.23       22.93      7.35 o 
   5   6   7      541.15      593.92     19.15 o 
   6   6   7       71.39       78.97      8.29 o 
   7   6   7       93.81       76.28      8.44 o 
   8   6   7        1.59       -6.03      7.27 o 
   9   6   7      288.88      340.12     12.93 o 
  10   6   7        1.48       -5.16     10.55 o 
  11   6   7       46.48       39.70      9.12 o 
  12   6   7        0.01       -1.71      8.79 o 
  13   6   7       22.70       14.75      9.82 o 
  14   6   7        0.99       -4.40     10.93 o 
  15   6   7        3.44        2.98     10.70 o 
  16   6   7       31.18       30.20     11.91 o 
  17   6   7        3.38      -11.30     11.30 o 
 -17   7   7        0.13      -12.69     12.69 o 
 -16   7   7       29.17       28.30     14.39 o 
 -15   7   7       25.95       43.42     13.94 o 
 -14   7   7       55.35       44.20     11.77 o 
 -13   7   7       99.38      140.75     13.87 o 
 -12   7   7       50.35       48.92     11.13 o 
 -11   7   7      124.33      147.20     12.69 o 
 -10   7   7       48.69       47.38     10.50 o 
  -9   7   7       31.43       28.76      9.91 o 
  -8   7   7      106.10      109.84     11.03 o 
  -7   7   7       27.24       11.41      9.50 o 
  -6   7   7      261.25      259.78     13.75 o 
  -5   7   7      261.48      287.48     17.91 o 
  -4   7   7      146.65      156.08     11.62 o 
  -3   7   7      825.43      780.24     31.87 o 
  -2   7   7      329.99      355.90     14.27 o 
  -1   7   7      472.83      464.87     15.10 o 
   0   7   7        0.87       -1.28      7.48 o 
   1   7   7      134.87      117.45      9.66 o 
   2   7   7       82.57       69.60      8.52 o 
   3   7   7       16.68        3.48      7.88 o 
   4   7   7      163.07      164.23     10.48 o 
   5   7   7        9.82       -4.55      7.65 o 
   6   7   7      252.42      290.22     12.12 o 
   7   7   7        1.08       14.07      7.81 o 
   8   7   7      175.22      144.65     10.07 o 
   9   7   7      136.65      169.78     10.67 o 
  10   7   7       87.07       77.35      9.83 o 
  11   7   7        0.02       -8.62      9.88 o 
  12   7   7        4.41        6.93     10.60 o 
  13   7   7       62.86       36.29     10.50 o 
  14   7   7       29.02        2.54     10.63 o 
  15   7   7       21.24       24.74     11.67 o 
  16   7   7       23.89        2.04     10.68 o 
  17   7   7       22.21       36.32     11.81 o 
 -16   8   7        2.84        3.77     14.97 o 
 -15   8   7        0.17        2.03     11.36 o 
 -14   8   7        0.10       -2.50     11.05 o 
 -13   8   7        0.20       -2.03     10.23 o 
 -12   8   7       67.13       81.94     12.02 o 
 -11   8   7        0.00        8.57      9.88 o 
 -10   8   7        7.00        9.01      9.68 o 
  -9   8   7       11.50        2.21      9.28 o 
  -8   8   7       17.07       -7.06      9.06 o 
  -7   8   7        1.59       -9.26      9.26 o 
  -6   8   7       50.98       47.57     10.75 o 
  -5   8   7       49.96       46.92     10.58 o 
  -4   8   7      139.75      141.59     14.19 o 
  -3   8   7      571.24      536.84     18.34 o 
  -2   8   7      282.59      253.98     13.61 o 
  -1   8   7        7.57       11.65      8.96 o 
   0   8   7       98.50       88.65      9.72 o 
   1   8   7       12.91       -0.73      7.98 o 
   2   8   7        1.24       -1.96      7.25 o 
   3   8   7        0.93        3.14      8.07 o 
   4   8   7        7.63       -8.16      8.16 o 
   5   8   7        6.28        2.48      8.46 o 
   6   8   7      165.76      161.18     11.39 o 
   7   8   7        5.99       -7.96      8.35 o 
   8   8   7        2.18       -2.09      8.09 o 
   9   8   7        4.63        2.81      8.46 o 
  10   8   7        2.49       -8.86      8.86 o 
  11   8   7       58.60       31.94     10.15 o 
  12   8   7       35.22       20.20     10.14 o 
  13   8   7       68.62       69.24     12.21 o 
  14   8   7       10.16       -0.47     10.94 o 
  15   8   7       58.21       64.52     13.01 o 
  16   8   7       56.89       30.97     15.69 o 
 -15   9   7       80.71       57.65     13.61 o 
 -14   9   7       60.26       73.80     13.54 o 
 -13   9   7       11.39       -7.28     10.71 o 
 -12   9   7        2.32      -10.33     10.33 o 
 -11   9   7       19.84       11.66     10.56 o 
 -10   9   7       64.25       42.18     11.08 o 
  -9   9   7       36.70       32.17     10.42 o 
  -8   9   7       17.49        3.14      9.70 o 
  -7   9   7        0.02       -9.48      9.48 o 
  -6   9   7      127.74      121.52     12.56 o 
  -5   9   7        2.82       -2.84      9.42 o 
  -4   9   7        3.91       -9.04      9.04 o 
  -3   9   7        8.98        8.95      9.67 o 
  -2   9   7      231.84      243.83     14.01 o 
  -1   9   7        0.99       -5.40     10.35 o 
   0   9   7        0.71       -5.51      8.69 o 
   1   9   7       59.50       75.17      9.84 o 
   2   9   7        4.44        1.63      7.59 o 
   3   9   7       39.20       33.39      9.49 o 
   4   9   7      157.55      176.02     11.86 o 
   5   9   7        0.33       -6.18      8.43 o 
   6   9   7      265.20      273.33     19.46 o 
   7   9   7       52.82       52.17     10.06 o 
   8   9   7       30.27       22.19      9.54 o 
   9   9   7        2.12       -3.33      9.30 o 
  10   9   7       83.49       88.25     11.90 o 
  11   9   7       14.54        0.14      9.76 o 
  12   9   7       73.34       80.92     12.25 o 
  13   9   7        5.60       -9.93      9.93 o 
  14   9   7      119.17      115.81     13.73 o 
 -13  10   7        4.74       -5.93     11.05 o 
 -12  10   7        3.54       -4.56     10.89 o 
 -11  10   7       16.12        3.86     11.66 o 
 -10  10   7        2.49       -9.88      9.88 o 
  -9  10   7      135.72      131.09     13.20 o 
  -8  10   7       59.53       49.71     11.28 o 
  -7  10   7       24.15       22.97     13.17 o 
  -6  10   7        3.30       -8.38      9.93 o 
  -5  10   7      112.71      105.32     12.64 o 
  -4  10   7        0.02       -5.48      9.77 o 
  -3  10   7      111.79      120.89     12.54 o 
  -2  10   7        4.62       -9.57      9.57 o 
  -1  10   7        9.22        6.96      9.69 o 
   0  10   7      104.09      122.31     12.39 o 
   1  10   7        4.85       -8.48      8.48 o 
   2  10   7       72.89       58.04     10.67 o 
   3  10   7      104.47      121.75     11.74 o 
   4  10   7      173.43      189.25     13.24 o 
   5  10   7      366.39      376.39     21.23 o 
   6  10   7      285.44      298.95     19.33 o 
   7  10   7        3.66       10.67      9.38 o 
   8  10   7       92.40      101.12     11.63 o 
   9  10   7       58.09       79.07     14.70 o 
  10  10   7       23.83        2.25     10.27 o 
  11  10   7       44.65       47.08     11.45 o 
  12  10   7        0.75      -11.42     13.12 o 
  13  10   7        7.60        6.20     11.07 o 
 -11  11   7        6.55       -3.82     10.93 o 
 -10  11   7        1.55      -10.16     10.16 o 
  -9  11   7        9.77       15.05     10.77 o 
  -8  11   7        5.25        7.52     10.51 o 
  -7  11   7        2.32       17.48     10.50 o 
  -6  11   7        0.41       -0.58     10.57 o 
  -5  11   7       75.28       96.87     13.05 o 
  -4  11   7        0.10       -8.06     10.14 o 
  -3  11   7       28.74       39.91     11.53 o 
  -2  11   7       73.31       76.55     12.17 o 
  -1  11   7       11.25       -2.69     10.11 o 
   0  11   7       53.13       50.68     11.31 o 
   1  11   7        0.01       -5.91      9.56 o 
   2  11   7       29.09       13.65      8.44 o 
   3  11   7       13.39       13.22      9.87 o 
   4  11   7       14.65       10.05      9.93 o 
   5  11   7       60.69       55.99     10.82 o 
   6  11   7       83.31       68.60     11.21 o 
   7  11   7      340.43      325.95     21.30 o 
   8  11   7      208.61      227.24     18.02 o 
   9  11   7       18.13        4.30     10.26 o 
  10  11   7        8.80        6.28     10.75 o 
  11  11   7        0.32       -8.69     10.58 o 
  -9  12   7       26.60       56.56     12.37 o 
  -8  12   7        0.00      -10.61     10.61 o 
  -7  12   7       46.65       67.77     13.42 o 
  -6  12   7        0.40      -10.98     10.98 o 
  -5  12   7       31.51       44.64     12.51 o 
  -4  12   7       11.21        3.53     11.13 o 
  -3  12   7       21.08       23.63     12.27 o 
  -2  12   7        0.18      -10.20     10.20 o 
  -1  12   7       24.96       -1.76     10.50 o 
   0  12   7        0.01       -9.98      9.98 o 
   1  12   7        0.05      -10.24     10.24 o 
   2  12   7        2.01      -10.08     10.08 o 
   3  12   7        1.47       -5.46      9.94 o 
   4  12   7       48.93       47.28     13.53 o 
   5  12   7       36.61       28.15     10.80 o 
   6  12   7      272.23      251.42     18.53 o 
   7  12   7       10.07       30.16     13.67 o 
   8  12   7      125.49      163.04     13.93 o 
  -5  13   7        0.97       -6.97     13.51 o 
  -4  13   7        0.35      -10.49     10.49 o 
  -3  13   7       19.17        1.62     11.03 o 
  -2  13   7       28.19       17.43     11.79 o 
  -1  13   7        0.42      -10.78     10.78 o 
   0  13   7        0.08      -10.55     10.55 o 
   1  13   7        2.26       -3.24     12.23 o 
   2  13   7        2.00      -10.87     10.87 o 
   3  13   7        7.64       -4.47     11.55 o 
   4  13   7        8.79        0.97     10.09 o 
 -18   0   8        2.04        1.40     18.08 o 
 -17   0   8       20.15       16.94     17.62 o 
 -16   0   8       53.96      100.59     19.72 o 
 -15   0   8       18.52       -9.62     20.33 o 
 -14   0   8        2.07        6.85     15.81 o 
 -13   0   8       17.11       19.68     15.74 o 
 -12   0   8      245.38      341.77     46.44 o 
 -11   0   8      989.10     1104.10     39.19 o 
 -10   0   8        2.38       12.90     14.10 o 
  -9   0   8      249.60      227.47     18.82 o 
  -8   0   8       19.19       18.82     13.26 o 
  -7   0   8        3.28      -11.04     11.04 o 
  -6   0   8       34.95       51.63     23.09 o 
  -5   0   8      376.60      351.48     16.00 o 
  -4   0   8      255.02      312.05     14.20 o 
  -3   0   8      118.35      129.21     17.29 o 
  -2   0   8      110.14       92.07     75.38 o 
  -1   0   8      491.40      554.34     39.89 o 
   0   0   8      689.97      710.17     45.35 o 
   1   0   8       98.28       92.13     26.81 o 
   2   0   8     1962.22     2093.68    146.25 o 
   3   0   8      298.17      343.02     44.43 o 
   4   0   8     2610.21     2428.49     74.12 o 
   5   0   8        0.03        2.58     19.24 o 
   6   0   8      262.97      261.87     17.19 o 
   7   0   8       37.69       10.10     22.02 o 
   8   0   8      552.84      557.29     22.18 o 
   9   0   8      159.33      165.13     14.45 o 
  10   0   8      354.08      369.68     19.21 o 
  11   0   8      162.27      254.15     22.03 o 
  12   0   8      116.28      158.38     22.92 o 
  13   0   8       11.58       14.52     17.62 o 
  14   0   8     1031.23     1001.35     47.27 o 
  15   0   8      258.28      267.67     26.67 o 
  16   0   8       86.71       94.72     22.08 o 
  17   0   8       25.31       34.75     21.78 o 
  18   0   8        3.62       67.30     22.36 o 
 -18   1   8       42.07       35.26     18.67 o 
 -17   1   8       40.85       28.03     12.74 o 
 -16   1   8        5.63      -11.71     11.71 o 
 -15   1   8       26.89       17.58     13.04 o 
 -14   1   8       27.08       51.13     11.97 o 
 -13   1   8       85.73       84.39     16.61 o 
 -12   1   8        0.63       -0.69     11.47 o 
 -11   1   8        0.43       -2.34      9.69 o 
 -10   1   8      517.78      508.79     18.26 o 
  -9   1   8      262.55      307.41     14.48 o 
  -8   1   8       18.14       10.28      9.12 o 
  -7   1   8      587.78      607.42     17.83 o 
  -6   1   8      219.05      226.70     11.22 o 
  -5   1   8      323.33      334.13     12.07 o 
  -4   1   8      180.91      193.96     10.15 o 
  -3   1   8      164.01      160.50      8.95 o 
  -2   1   8        3.31       -8.03     15.24 o 
  -1   1   8       21.27        1.85      9.38 o 
   0   1   8       20.01       23.07     30.92 o 
   1   1   8       29.24       31.91     17.07 o 
   2   1   8       44.72       46.14     12.06 o 
   3   1   8      638.21      671.93     22.64 o 
   4   1   8        2.86       -0.60     11.47 o 
   5   1   8      179.98      206.58     12.85 o 
   6   1   8      104.85      103.08      9.55 o 
   7   1   8      381.52      408.15     13.76 o 
   8   1   8      153.48      158.86      9.60 o 
   9   1   8        1.04       -7.61      9.85 o 
  10   1   8        9.71       -2.55      9.26 o 
  11   1   8        1.64       -9.28      9.28 o 
  12   1   8        3.80        7.78      9.99 o 
  13   1   8       48.29       32.07     12.88 o 
  14   1   8       18.38       17.83     13.27 o 
  15   1   8      634.66      729.67     25.02 o 
  16   1   8       79.38       70.73     15.58 o 
  17   1   8        9.66        7.49     13.92 o 
  18   1   8       26.12       -0.41     14.36 o 
 -18   2   8       24.54       26.04     13.50 o 
 -17   2   8      140.06      129.26     16.63 o 
 -16   2   8       35.44       15.28     12.37 o 
 -15   2   8       17.96       12.34     14.49 o 
 -14   2   8       61.73       64.53     12.43 o 
 -13   2   8        0.49       -2.58     10.68 o 
 -12   2   8       24.45       22.32     11.08 o 
 -11   2   8      184.80      216.81     23.21 o 
 -10   2   8       77.93       91.91     11.79 o 
  -9   2   8      284.12      280.51     14.37 o 
  -8   2   8       24.64       29.67      9.47 o 
  -7   2   8      227.18      256.64     11.34 o 
  -6   2   8      268.59      330.80     14.61 o 
  -5   2   8       80.08      111.07      8.80 o 
  -4   2   8      128.79      124.31      8.16 o 
  -3   2   8      226.89      243.90     11.56 o 
  -2   2   8       89.78      103.99      7.24 o 
  -1   2   8      276.12      283.13     10.93 o 
   0   2   8      266.15      286.37     13.67 o 
   1   2   8       98.86      119.04     17.82 o 
   2   2   8       33.77        7.26      8.55 o 
   3   2   8      212.48      210.32     10.22 o 
   4   2   8       17.76        9.64     12.21 o 
   5   2   8       85.81       88.39      9.40 o 
   6   2   8      410.12      443.35     17.32 o 
   7   2   8       37.28       26.90      9.19 o 
   8   2   8       12.32       13.02      7.99 o 
   9   2   8       11.21        0.43      8.20 o 
  10   2   8       41.27       28.60     10.14 o 
  11   2   8      113.44      134.17     11.41 o 
  12   2   8       30.20       38.43     10.10 o 
  13   2   8        2.29       -5.02      9.46 o 
  14   2   8      148.72      143.52     13.52 o 
  15   2   8       14.77       -5.18     14.61 o 
  16   2   8        1.29      -11.05     13.29 o 
  17   2   8        6.90       -5.47     14.02 o 
  18   2   8       43.84       74.14     16.31 o 
 -18   3   8       42.82       21.61     17.34 o 
 -17   3   8       14.21       -7.41     12.17 o 
 -16   3   8        1.79       -9.04     11.33 o 
 -15   3   8       18.91        7.90     11.67 o 
 -14   3   8        0.75      -10.51     10.51 o 
 -13   3   8       16.06       21.12     12.70 o 
 -12   3   8      186.31      201.31     17.61 o 
 -11   3   8        2.55       -9.36      9.96 o 
 -10   3   8      180.07      150.58     13.64 o 
  -9   3   8       45.40       25.73     10.13 o 
  -8   3   8        0.97       -7.78      7.78 o 
  -7   3   8       80.25       87.16      9.17 o 
  -6   3   8      650.49      694.59     16.13 o 
  -5   3   8      673.24      696.25     17.28 o 
  -4   3   8      113.01      134.65      9.35 o 
  -3   3   8      154.40      141.71     10.34 o 
  -2   3   8      145.99      164.66     10.49 o 
  -1   3   8       29.84       26.82      9.85 o 
   0   3   8      129.53      137.10     10.89 o 
   1   3   8       69.56       69.46      8.48 o 
   2   3   8      107.88      113.08      9.48 o 
   3   3   8       25.38       31.32      8.44 o 
   4   3   8      254.24      275.56     14.30 o 
   5   3   8        0.00       -7.84      7.84 o 
   6   3   8        0.02        7.26      9.01 o 
   7   3   8        0.52        1.32      7.32 o 
   8   3   8       34.55       32.02      8.61 o 
   9   3   8       45.31       38.26      9.04 o 
  10   3   8        3.66        9.23      8.87 o 
  11   3   8      277.57      330.39     15.76 o 
  12   3   8        1.26       -5.70      9.44 o 
  13   3   8        9.45        9.54      9.88 o 
  14   3   8       12.70       -3.12     10.97 o 
  15   3   8       11.72       -9.74     11.26 o 
  16   3   8       25.97       14.34     13.92 o 
  17   3   8       17.76       18.17     14.53 o 
 -17   4   8        1.74       -9.92     16.19 o 
 -16   4   8       13.35       -0.15     12.70 o 
 -15   4   8       14.16       -3.59     11.18 o 
 -14   4   8        2.80      -10.40     11.26 o 
 -13   4   8       26.02       -2.10     10.69 o 
 -12   4   8        0.01       -5.10     10.40 o 
 -11   4   8        8.50      -10.06     10.06 o 
 -10   4   8       44.53       35.95      9.62 o 
  -9   4   8       91.02       95.16      9.88 o 
  -8   4   8      123.18      139.81     11.60 o 
  -7   4   8        6.24        1.59      7.87 o 
  -6   4   8        0.76      -10.77     10.77 o 
  -5   4   8      307.17      354.33     12.79 o 
  -4   4   8       32.55       37.13      8.97 o 
  -3   4   8       18.72        9.28      6.84 o 
  -2   4   8       98.38      107.62     10.17 o 
  -1   4   8       17.84       17.33      7.34 o 
   0   4   8       11.44       15.29      8.49 o 
   1   4   8      200.40      216.30     20.06 o 
   2   4   8       54.89       56.91      8.75 o 
   3   4   8        9.57        2.54      7.66 o 
   4   4   8       11.08        3.11      7.92 o 
   5   4   8      152.80      147.67     10.71 o 
   6   4   8        1.57        2.49      8.70 o 
   7   4   8        6.30        2.26      8.06 o 
   8   4   8        3.32       -8.27      8.27 o 
   9   4   8      101.27      130.12     10.66 o 
  10   4   8      243.47      251.20     15.75 o 
  11   4   8       12.95       16.68      9.44 o 
  12   4   8       66.39       57.38     11.79 o 
  13   4   8        0.93      -10.62     10.62 o 
  14   4   8        3.13       -1.05     11.13 o 
  15   4   8        3.67       -2.78     10.21 o 
  16   4   8       75.62      117.88     13.07 o 
  17   4   8        3.46       -9.93     13.86 o 
 -17   5   8        5.47        0.96     13.69 o 
 -16   5   8        2.58        4.50     13.25 o 
 -15   5   8        4.94       -8.56     12.44 o 
 -14   5   8       54.47       47.45     13.45 o 
 -13   5   8        6.54       -1.71     12.10 o 
 -12   5   8       27.74       22.90     12.53 o 
 -11   5   8        0.13       -9.30      9.30 o 
 -10   5   8      469.77      441.71     16.77 o 
  -9   5   8      112.40      117.51     11.12 o 
  -8   5   8       56.96       60.26      9.96 o 
  -7   5   8       50.01       54.32      9.69 o 
  -6   5   8        0.40       -9.12      9.12 o 
  -5   5   8      301.63      324.97     13.68 o 
  -4   5   8       11.54        6.57      7.60 o 
  -3   5   8        1.94       -3.89      6.96 o 
  -2   5   8       36.63       18.52      7.04 o 
  -1   5   8        0.00       -6.62      6.62 o 
   0   5   8        8.74        9.73      7.00 o 
   1   5   8      105.39      115.79     10.85 o 
   2   5   8      169.57      181.43     12.45 o 
   3   5   8       55.71       56.93      7.87 o 
   4   5   8       12.31       -1.64      7.06 o 
   5   5   8        4.24       -1.80      6.69 o 
   6   5   8        1.07       -3.31      7.05 o 
   7   5   8       15.80        3.65      7.37 o 
   8   5   8       38.11       31.65      7.96 o 
   9   5   8       74.08       75.76      9.44 o 
  10   5   8       84.74      104.03     10.38 o 
  11   5   8       28.47       10.41      8.83 o 
  12   5   8       52.84       43.08     10.69 o 
  13   5   8       24.47       15.37     11.19 o 
  14   5   8        2.10       -9.98      9.98 o 
  15   5   8        2.83      -10.61     10.61 o 
  16   5   8        0.94       -1.80     12.22 o 
 -16   6   8        9.39       -3.26     12.98 o 
 -15   6   8        5.67       -9.96     12.60 o 
 -14   6   8        4.41       14.29     13.13 o 
 -13   6   8        2.43       -1.57     11.88 o 
 -12   6   8       34.50       29.73     11.19 o 
 -11   6   8       13.53        3.19     10.18 o 
 -10   6   8       15.25       15.37      9.46 o 
  -9   6   8       85.44       84.52     13.77 o 
  -8   6   8      114.48      117.95     10.99 o 
  -7   6   8        0.29       -8.44      8.44 o 
  -6   6   8       64.18       52.12      9.96 o 
  -5   6   8       31.17       34.36      9.40 o 
  -4   6   8        2.98       -4.49      7.63 o 
  -3   6   8        0.00       -7.51      7.51 o 
  -2   6   8        4.74        0.33      6.69 o 
  -1   6   8       31.49       39.05      8.05 o 
   0   6   8      152.37      180.40     10.04 o 
   1   6   8      243.29      266.46     22.94 o 
   2   6   8      221.90      229.34     16.93 o 
   3   6   8       12.91        3.75      7.16 o 
   4   6   8        2.43       -6.77      6.77 o 
   5   6   8        7.50       -8.38      8.38 o 
   6   6   8      328.48      391.03     16.31 o 
   7   6   8       55.31       40.80     10.49 o 
   8   6   8      129.49      106.54      9.71 o 
   9   6   8       16.97       16.61      8.38 o 
  10   6   8        9.31       10.62      8.36 o 
  11   6   8       12.69       28.13      9.45 o 
  12   6   8        0.84       -9.01      9.01 o 
  13   6   8        8.10       -9.99      9.99 o 
  14   6   8        1.35        1.95     11.38 o 
  15   6   8        5.01       -6.65     11.24 o 
  16   6   8       51.07       49.19     13.44 o 
 -15   7   8       15.58       15.91     14.00 o 
 -14   7   8       20.37       25.73     14.00 o 
 -13   7   8        7.38      -12.13     12.13 o 
 -12   7   8        0.80      -10.15     10.15 o 
 -11   7   8        1.81       -9.79      9.79 o 
 -10   7   8       14.03       -7.34      9.58 o 
  -9   7   8        1.08       -3.22      9.19 o 
  -8   7   8       19.90       -5.08      8.92 o 
  -7   7   8       51.07       26.50      9.95 o 
  -6   7   8       44.59       32.40     10.61 o 
  -5   7   8      141.42      126.51     13.61 o 
  -4   7   8       14.32       12.84      9.25 o 
  -3   7   8       59.97       51.23      9.74 o 
  -2   7   8      115.36      101.40     10.62 o 
  -1   7   8      991.27      921.72     43.02 o 
   0   7   8       13.54       20.56      8.20 o 
   1   7   8        0.52       -2.68      7.36 o 
   2   7   8        0.00       -2.77      6.61 o 
   3   7   8       17.70        4.58      7.54 o 
   4   7   8       10.09       -1.43      7.63 o 
   5   7   8       78.96       89.66     13.39 o 
   6   7   8       11.03        0.40      7.97 o 
   7   7   8       14.73       19.66      8.19 o 
   8   7   8        2.54       -0.42      9.23 o 
   9   7   8        0.71       -5.70      8.12 o 
  10   7   8        0.69       -3.94     10.28 o 
  11   7   8       38.07       40.57      9.99 o 
  12   7   8       13.91       -6.12      9.15 o 
  13   7   8        1.15        6.22     10.09 o 
  14   7   8        0.88       13.93     11.22 o 
  15   7   8        3.67       -2.79     10.83 o 
 -14   8   8       15.08      -10.15     13.50 o 
 -13   8   8      113.58      144.44     14.85 o 
 -12   8   8       36.75       52.99     12.29 o 
 -11   8   8        4.35       -2.48     10.01 o 
 -10   8   8        4.91        2.17     10.29 o 
  -9   8   8        0.16       -9.20      9.20 o 
  -8   8   8        0.15       -7.51      9.47 o 
  -7   8   8       85.07       98.92     13.46 o 
  -6   8   8       48.09       25.20     10.40 o 
  -5   8   8       24.06       21.49     10.39 o 
  -4   8   8      202.22      226.90     17.92 o 
  -3   8   8        0.16       -0.25      9.09 o 
  -2   8   8      499.34      534.31     24.78 o 
  -1   8   8       69.44       64.20     10.42 o 
   0   8   8      609.22      646.90     38.81 o 
   1   8   8       25.30       11.81      8.45 o 
   2   8   8      128.56      129.57     19.24 o 
   3   8   8        0.41       -5.64      8.42 o 
   4   8   8        3.01       -4.45      7.95 o 
   5   8   8       91.50       92.82     10.72 o 
   6   8   8        4.85       -5.76      7.89 o 
   7   8   8       88.56       96.95     12.41 o 
   8   8   8       13.78        1.18      8.45 o 
   9   8   8       39.46       34.58      9.97 o 
  10   8   8        1.50       13.38      9.71 o 
  11   8   8       17.35       -4.39     12.01 o 
  12   8   8       10.27        3.88     10.29 o 
  13   8   8       34.07       42.27     11.33 o 
  14   8   8        0.01      -10.38     10.38 o 
 -13   9   8       34.14       21.65     13.22 o 
 -12   9   8        1.28       -4.50     10.90 o 
 -11   9   8        7.86      -10.24     10.24 o 
 -10   9   8       28.75       29.62     10.80 o 
  -9   9   8       16.95       15.22     10.62 o 
  -8   9   8       29.96       42.36     10.80 o 
  -7   9   8        0.00       -6.91      9.91 o 
  -6   9   8       24.37       25.98     11.19 o 
  -5   9   8      172.88      173.27     13.61 o 
  -4   9   8      102.71       99.52     11.69 o 
  -3   9   8        8.03       -1.22      9.49 o 
  -2   9   8       55.95       44.67     13.97 o 
  -1   9   8       78.72       67.14     10.90 o 
   0   9   8       21.89        7.73      9.29 o 
   1   9   8       42.07       30.87      9.90 o 
   2   9   8        9.45       -8.69      8.69 o 
   3   9   8       84.24       81.69     13.85 o 
   4   9   8       35.41       33.42     11.57 o 
   5   9   8       46.36       28.85      9.46 o 
   6   9   8        0.03       -6.57      9.05 o 
   7   9   8       10.38        9.31      9.28 o 
   8   9   8        8.68       -6.63      9.07 o 
   9   9   8        2.49       -5.37      9.36 o 
  10   9   8        0.11        2.67      9.71 o 
  11   9   8        0.91        2.07     10.60 o 
  12   9   8        4.40        9.60     14.03 o 
 -11  10   8        4.05        1.43     11.18 o 
 -10  10   8        3.06        0.57     10.94 o 
  -9  10   8        1.09      -10.42     10.42 o 
  -8  10   8        0.03        3.55     10.34 o 
  -7  10   8        8.82       -3.62     10.45 o 
  -6  10   8       16.66       13.94     10.96 o 
  -5  10   8        9.45        7.76     10.46 o 
  -4  10   8       35.15       31.70     10.70 o 
  -3  10   8       33.91       21.44     10.22 o 
  -2  10   8       68.85       63.98     11.55 o 
  -1  10   8       63.77       63.42     11.66 o 
   0  10   8       16.89       21.92     10.21 o 
   1  10   8      293.82      334.80     17.44 o 
   2  10   8       31.58       37.68     10.55 o 
   3  10   8       13.82       29.29      9.89 o 
   4  10   8       38.44       33.18     10.10 o 
   5  10   8        7.99       -2.38      9.22 o 
   6  10   8       39.18       39.39     10.39 o 
   7  10   8       69.28       81.70     14.26 o 
   8  10   8        0.20      -12.71     12.71 o 
   9  10   8        1.57       -1.76     10.07 o 
  10  10   8       29.90       20.93     10.96 o 
  -8  11   8       12.79       -7.71     10.70 o 
  -7  11   8        4.54      -10.43     10.43 o 
  -6  11   8       33.78       18.04     11.70 o 
  -5  11   8        1.76       -4.09     10.88 o 
  -4  11   8       12.01        5.28     11.25 o 
  -3  11   8        0.06      -10.38     10.38 o 
  -2  11   8       10.93        9.27     10.46 o 
  -1  11   8       33.10       41.22     11.45 o 
   0  11   8       25.63       24.62     11.00 o 
   1  11   8        0.41       -7.58     10.27 o 
   2  11   8        0.46        3.89     10.28 o 
   3  11   8       11.99        1.11     10.31 o 
   4  11   8       14.40       11.47      9.96 o 
   5  11   8        2.81       -9.73      9.73 o 
   6  11   8        1.19       -3.14      9.68 o 
   7  11   8        0.97        9.54     14.64 o 
   8  11   8       17.03       31.89     11.09 o 
  -5  12   8       21.38      -16.03     31.93 o 
  -4  12   8       14.19      -12.55     14.02 o 
  -3  12   8      102.15      121.66     13.86 o 
  -2  12   8        1.92       -4.90     11.10 o 
  -1  12   8       61.27       70.47     12.99 o 
   0  12   8       19.67       18.50     11.73 o 
   1  12   8       19.58       40.98     12.03 o 
   2  12   8       27.27       12.08     11.58 o 
   3  12   8        1.33       -7.55     10.77 o 
   4  12   8        0.53      -10.58     10.58 o 
 -16   1   9        5.28       -3.91     12.43 o 
 -15   1   9      103.51      121.98     25.53 o 
 -14   1   9       41.02       46.51     12.65 o 
 -13   1   9        0.24       15.58     11.15 o 
 -12   1   9        2.88      -10.93     15.24 o 
 -11   1   9       15.54       -3.83     13.06 o 
 -10   1   9       66.52       81.71     11.32 o 
  -9   1   9        4.21       -9.03      9.03 o 
  -8   1   9       24.34       -0.47      9.65 o 
  -7   1   9      395.13      360.47     19.89 o 
  -6   1   9       84.74       96.22     11.00 o 
  -5   1   9       18.40       17.67      9.08 o 
  -4   1   9        2.73       -2.55      7.76 o 
  -3   1   9       10.03        2.62     13.47 o 
  -2   1   9        5.03        4.46     13.15 o 
  -1   1   9        0.11      -17.29     17.29 o 
   0   1   9      170.97      187.91     18.66 o 
   1   1   9       64.64       61.54     20.60 o 
   2   1   9        0.67       24.00     18.77 o 
   3   1   9       14.93       14.00     15.12 o 
   4   1   9       72.74       80.49     17.21 o 
   5   1   9       77.98       85.20     17.67 o 
   6   1   9       29.03       19.11     11.21 o 
   7   1   9      103.32      116.52      9.83 o 
   8   1   9       65.85       99.02      9.77 o 
   9   1   9        2.18        9.20     10.30 o 
  10   1   9        0.39       -7.13      9.29 o 
  11   1   9       16.17       17.43     10.13 o 
  12   1   9        2.08       -7.04      9.76 o 
  13   1   9       19.86        3.44     12.64 o 
  14   1   9       58.24       36.99     14.29 o 
  15   1   9        1.64      -11.07     14.03 o 
  16   1   9      126.86      182.97     18.49 o 
 -16   2   9       18.67        6.30     17.63 o 
 -15   2   9      117.72      130.21     14.90 o 
 -14   2   9       30.06       41.37     12.58 o 
 -13   2   9        0.00      -10.72     10.72 o 
 -12   2   9       92.24       80.47     12.49 o 
 -11   2   9       30.10       10.14     15.19 o 
 -10   2   9        6.01       29.37     10.49 o 
  -9   2   9      118.97      128.20     12.36 o 
  -8   2   9      123.30       97.22     11.35 o 
  -7   2   9      150.76      141.67     12.04 o 
  -6   2   9       90.82       89.49      9.68 o 
  -5   2   9       65.77       79.19      9.36 o 
  -4   2   9       11.06       13.83     11.05 o 
  -3   2   9        0.24       -8.98      9.81 o 
  -2   2   9      286.89      342.99     32.29 o 
  -1   2   9      128.79      134.78     11.53 o 
   0   2   9       10.99       -0.57      8.67 o 
   1   2   9      132.13      166.52     19.46 o 
   2   2   9       44.02       63.25     16.13 o 
   3   2   9      105.69       98.77     11.19 o 
   4   2   9      220.32      249.80     18.37 o 
   5   2   9      103.75      128.54     16.40 o 
   6   2   9       50.59       37.06      9.46 o 
   7   2   9       12.11        1.74      9.96 o 
   8   2   9      108.83      106.79     11.99 o 
   9   2   9        5.44        6.73      8.60 o 
  10   2   9       30.10       15.68     10.15 o 
  11   2   9       38.98       26.15     10.39 o 
  12   2   9        0.69        7.77     10.25 o 
  13   2   9       24.00        5.94     10.95 o 
  14   2   9        2.05        0.42     13.23 o 
  15   2   9      178.59      156.50     19.68 o 
  16   2   9        0.72        4.69     15.56 o 
 -16   3   9        1.58      -12.17     12.17 o 
 -15   3   9        9.30      -11.56     11.56 o 
 -14   3   9       34.85       26.22     12.19 o 
 -13   3   9        1.79      -10.63     10.63 o 
 -12   3   9       38.14       28.87     11.74 o 
 -11   3   9        6.79      -10.16     12.61 o 
 -10   3   9        1.38       -0.22     13.24 o 
  -9   3   9        9.16      -13.00     13.00 o 
  -8   3   9      360.64      404.48     25.63 o 
  -7   3   9       42.98       53.36     11.20 o 
  -6   3   9      755.74      742.98     19.02 o 
  -5   3   9     1083.74     1113.11     20.73 o 
  -4   3   9        5.38       14.91      8.48 o 
  -3   3   9      148.48      136.61     13.33 o 
  -2   3   9       39.64       21.38      8.99 o 
  -1   3   9        1.17        6.74      8.81 o 
   0   3   9        0.78       -8.58      8.58 o 
   1   3   9      137.14      110.14     10.15 o 
   2   3   9      123.27      169.64     11.35 o 
   3   3   9      241.61      295.09     13.41 o 
   4   3   9      152.87      152.94     11.14 o 
   5   3   9       37.55       30.10      9.01 o 
   6   3   9       15.10       15.26      8.44 o 
   7   3   9        9.18        3.64      9.01 o 
   8   3   9       41.41       58.92      9.48 o 
   9   3   9       45.89       53.99      9.66 o 
  10   3   9       10.62       -1.70      9.08 o 
  11   3   9       18.14       30.88     11.69 o 
  12   3   9        6.50        7.06     10.84 o 
  13   3   9       60.09       60.86     12.36 o 
  14   3   9       93.69      128.76     14.10 o 
  15   3   9        4.88       -5.32     11.64 o 
  16   3   9      274.00      425.49     49.19 o 
 -15   4   9        0.79        3.24     13.01 o 
 -14   4   9       43.95       35.98     14.63 o 
 -13   4   9        7.99       -8.92     12.11 o 
 -12   4   9        6.74      -11.88     11.88 o 
 -11   4   9      128.20      143.86     14.77 o 
 -10   4   9        9.01       30.34     11.34 o 
  -9   4   9       90.08       81.97     14.50 o 
  -8   4   9       25.80       22.39      9.65 o 
  -7   4   9       51.05       50.87      9.93 o 
  -6   4   9      232.00      243.49     12.76 o 
  -5   4   9       11.27       20.97      8.60 o 
  -4   4   9      893.87      967.00     28.51 o 
  -3   4   9      387.59      357.60     24.22 o 
  -2   4   9      160.12      144.30     13.14 o 
  -1   4   9        1.77       -7.66      7.66 o 
   0   4   9      123.26      116.78     11.40 o 
   1   4   9      330.99      350.16     26.26 o 
   2   4   9        5.85        4.04      9.18 o 
   3   4   9       86.92       92.76     11.37 o 
   4   4   9       15.31        5.21      8.63 o 
   5   4   9       30.98       17.81      9.17 o 
   6   4   9        6.59        3.35      8.92 o 
   7   4   9       23.06       35.37      8.98 o 
   8   4   9      102.42      112.08     13.14 o 
   9   4   9       16.95       25.95      9.71 o 
  10   4   9        0.87       -4.77      8.60 o 
  11   4   9        1.29       -5.24      9.71 o 
  12   4   9       17.78       20.41     12.26 o 
  13   4   9       81.66       96.39     19.32 o 
  14   4   9        6.81       -0.97     12.03 o 
  15   4   9       33.26       15.17     10.89 o 
 -15   5   9       72.46       73.73     15.59 o 
 -14   5   9        7.60      -12.06     12.06 o 
 -13   5   9        2.54       18.91     12.68 o 
 -12   5   9        0.08        1.54     12.03 o 
 -11   5   9        1.72        2.95     11.44 o 
 -10   5   9       92.15       87.59     13.35 o 
  -9   5   9        7.67        2.41      9.54 o 
  -8   5   9       21.04       11.85      9.09 o 
  -7   5   9       19.99       20.43      9.48 o 
  -6   5   9       33.42       27.33      9.44 o 
  -5   5   9       33.09       24.31      9.33 o 
  -4   5   9       88.94       95.63     10.13 o 
  -3   5   9       60.74       44.83      8.72 o 
  -2   5   9       38.19       62.65      9.10 o 
  -1   5   9      288.79      321.37     21.08 o 
   0   5   9       45.87       36.89      8.14 o 
   1   5   9       15.40        5.35      9.61 o 
   2   5   9      562.59      569.96     36.37 o 
   3   5   9        2.05       -8.93      8.93 o 
   4   5   9        1.23       -4.98      7.44 o 
   5   5   9       12.03       10.69      9.51 o 
   6   5   9       89.55       98.15     13.37 o 
   7   5   9       21.17        4.38      7.49 o 
   8   5   9      161.37      179.29     10.62 o 
   9   5   9       13.29        1.81      8.03 o 
  10   5   9       67.20       58.17     10.15 o 
  11   5   9        5.72       -1.07      9.28 o 
  12   5   9       53.65       41.82     12.96 o 
  13   5   9        1.23      -10.78     10.78 o 
  14   5   9       27.73       20.85     11.34 o 
 -14   6   9       23.36       16.30     14.08 o 
 -13   6   9       27.97       23.78     13.86 o 
 -12   6   9       38.62       29.57     13.52 o 
 -11   6   9       40.19       21.13     12.77 o 
 -10   6   9        0.17       -9.85      9.85 o 
  -9   6   9        5.97      -10.73     10.73 o 
  -8   6   9       57.54       43.89     10.64 o 
  -7   6   9       16.69       12.34      9.52 o 
  -6   6   9        1.45       -1.35      9.00 o 
  -5   6   9       11.71       -1.56      8.78 o 
  -4   6   9      310.53      305.63     14.13 o 
  -3   6   9       52.14       36.59      9.18 o 
  -2   6   9      324.34      345.68     16.12 o 
  -1   6   9       78.29       81.23     12.10 o 
   0   6   9       11.54       -4.95      7.64 o 
   1   6   9      881.65      961.05     35.57 o 
   2   6   9       84.48      103.92      9.35 o 
   3   6   9       15.65       11.46      7.56 o 
   4   6   9        0.02       -7.07      7.07 o 
   5   6   9       69.77       74.60      8.87 o 
   6   6   9        2.16       -3.71      7.71 o 
   7   6   9        5.98        7.47      7.73 o 
   8   6   9        0.06       -4.36      7.75 o 
   9   6   9       46.80       27.14      9.27 o 
  10   6   9        8.50       15.34      9.10 o 
  11   6   9        0.01       -4.68      8.90 o 
  12   6   9       15.81       -3.83      9.59 o 
  13   6   9       55.80       52.54     12.10 o 
  14   6   9       10.72      -22.29     43.19 o 
 -13   7   9       10.52       10.06     13.72 o 
 -12   7   9        1.50       -8.12     13.69 o 
 -11   7   9        3.72      -10.72     10.72 o 
 -10   7   9        3.93       14.01     10.47 o 
  -9   7   9        8.73       13.16      9.67 o 
  -8   7   9        7.52       -3.14      9.32 o 
  -7   7   9       14.41        0.06      9.60 o 
  -6   7   9       33.67       34.63     10.37 o 
  -5   7   9       10.64        7.14      9.36 o 
  -4   7   9        0.21      -10.48     10.48 o 
  -3   7   9      197.68      222.53     13.01 o 
  -2   7   9       60.38       42.46     11.92 o 
  -1   7   9      183.24      170.61     12.40 o 
   0   7   9       62.04       66.21     12.21 o 
   1   7   9       51.31       44.95      9.04 o 
   2   7   9       68.53       72.06      8.61 o 
   3   7   9       17.33       16.26     11.24 o 
   4   7   9      176.80      206.77     22.38 o 
   5   7   9      172.81      179.71     11.91 o 
   6   7   9       71.19       79.84      9.53 o 
   7   7   9        6.48       -6.53      8.18 o 
   8   7   9       97.76      110.65     11.35 o 
   9   7   9        6.50       16.72      9.42 o 
  10   7   9       25.19       10.12      9.23 o 
  11   7   9        1.28       -9.29      9.29 o 
  12   7   9        2.11       -9.51      9.51 o 
 -11   8   9       10.19       16.28     11.82 o 
 -10   8   9        0.37      -10.67     10.67 o 
  -9   8   9        2.18       -8.04      9.67 o 
  -8   8   9       10.01       -3.87      9.68 o 
  -7   8   9       16.89       18.44     11.87 o 
  -6   8   9       23.21       18.09     10.29 o 
  -5   8   9        0.07       -9.44      9.44 o 
  -4   8   9       50.93       55.64     10.90 o 
  -3   8   9        1.91       -0.07      9.13 o 
  -2   8   9       56.37       26.05     10.26 o 
  -1   8   9        4.03        1.21      8.54 o 
   0   8   9      106.34      113.84     10.81 o 
   1   8   9      433.91      429.37     28.18 o 
   2   8   9       26.57       15.47      8.85 o 
   3   8   9        0.31        1.28      7.98 o 
   4   8   9       34.09       31.42     10.02 o 
   5   8   9        1.74       -9.29      9.29 o 
   6   8   9        0.61       -8.52      8.52 o 
   7   8   9        0.11       -9.53      9.53 o 
   8   8   9        0.26       -5.78      9.48 o 
   9   8   9        0.35       -9.23      9.23 o 
  10   8   9        1.97        1.67      9.88 o 
  11   8   9        3.12        2.82     13.61 o 
 -10   9   9       48.49       55.55     12.33 o 
  -9   9   9       66.21       66.27     12.07 o 
  -8   9   9       20.23        9.28     10.75 o 
  -7   9   9       16.57       20.99     11.37 o 
  -6   9   9       88.99       71.89     12.32 o 
  -5   9   9        0.75       -0.13     10.10 o 
  -4   9   9       23.84       42.00     10.96 o 
  -3   9   9      103.38      103.59     12.17 o 
  -2   9   9      133.90      138.96     12.89 o 
  -1   9   9       22.01       26.88     10.38 o 
   0   9   9        0.25       -3.90      9.15 o 
   1   9   9       37.07       13.89      9.24 o 
   2   9   9       50.43       48.60      9.75 o 
   3   9   9        9.02        2.82     10.27 o 
   4   9   9        0.43       -8.31      8.31 o 
   5   9   9        0.08       -4.98      8.78 o 
   6   9   9       21.90       39.14     10.10 o 
   7   9   9        1.21       -8.97      8.97 o 
   8   9   9       36.65       51.92     12.70 o 
   9   9   9       10.95        8.13     11.37 o 
  -7  10   9       25.76       40.35     12.33 o 
  -6  10   9        0.57       -7.58     10.47 o 
  -5  10   9       67.13       69.29     12.37 o 
  -4  10   9        4.11        1.03     11.82 o 
  -3  10   9       35.44       33.33     16.69 o 
  -2  10   9      105.40      111.62     16.59 o 
  -1  10   9       55.88       38.47     11.19 o 
   0  10   9        3.28       -0.52     10.07 o 
   1  10   9        5.44       -9.59      9.59 o 
   2  10   9        3.53        8.64     10.43 o 
   3  10   9        8.83       12.53     10.59 o 
   4  10   9       46.52       38.88     11.02 o 
   5  10   9        0.13       -1.62      9.45 o 
   6  10   9       27.15       13.87      9.92 o 
   7  10   9       57.34       54.62     11.94 o 
  -3  11   9       23.50        3.47     15.51 o 
  -2  11   9       31.27       46.13     12.23 o 
  -1  11   9        2.56       -3.93     10.70 o 
   0  11   9       40.26       58.86     12.36 o 
   1  11   9        0.31        9.92     10.89 o 
   2  11   9       61.20       72.01     12.56 o 
 -14   0  10       73.76       94.81     19.96 o 
 -13   0  10       77.01       82.37     18.96 o 
 -12   0  10       20.90       12.85     16.60 o 
 -11   0  10        0.21       -5.03     14.93 o 
 -10   0  10       20.91       37.22     20.98 o 
  -9   0  10       16.28       29.93     21.04 o 
  -8   0  10        2.45      -13.28     13.34 o 
  -7   0  10       48.54       51.75     14.28 o 
  -6   0  10        4.77        8.78     13.88 o 
  -5   0  10      198.76      240.55     27.03 o 
  -2   0  10       83.95       22.87     28.18 o 
  -1   0  10       68.59       14.74     65.93 o 
   0   0  10       34.95       16.62     28.58 o 
   1   0  10       22.50       42.60     29.91 o 
   2   0  10       96.96       86.99     32.50 o 
   3   0  10       71.03       18.56     29.79 o 
   4   0  10       54.81       62.77     34.97 o 
   5   0  10      473.81      569.49     41.33 o 
   6   0  10       36.18       15.35     28.47 o 
   7   0  10        0.02      -11.30     12.46 o 
   8   0  10        0.25       -2.57     15.08 o 
   9   0  10        3.88       -7.99     11.38 o 
  10   0  10       44.91       58.01     13.20 o 
  11   0  10       94.19      117.67     20.22 o 
  12   0  10       61.61       61.06     19.63 o 
  13   0  10       79.26      117.62     22.35 o 
  14   0  10        2.83       -7.55     19.60 o 
 -14   1  10       23.70       -2.76     12.85 o 
 -13   1  10        5.55       -3.89     11.88 o 
 -12   1  10       62.28       35.36     12.27 o 
 -11   1  10       17.57       -1.73     10.81 o 
 -10   1  10       79.04      105.59     19.25 o 
  -9   1  10        6.85       -7.57      9.63 o 
  -8   1  10       12.42       -9.43      9.43 o 
  -7   1  10       40.69       47.42     11.53 o 
  -6   1  10      263.68      282.94     14.48 o 
  -5   1  10       14.11       -2.11     10.16 o 
  -4   1  10       63.92       49.07     13.57 o 
  -3   1  10      226.33      244.56     32.22 o 
  -2   1  10       50.02       63.27     24.05 o 
  -1   1  10       25.15        2.36     12.42 o 
   0   1  10       10.76      -14.49     14.49 o 
   1   1  10       50.57       35.41     16.85 o 
   2   1  10        0.01        6.53     19.75 o 
   3   1  10      131.48      136.29     28.87 o 
   4   1  10       13.45       23.41     16.99 o 
   5   1  10      144.53      219.46     22.91 o 
   6   1  10       73.65       70.04     12.42 o 
   7   1  10       70.10       44.55     12.98 o 
   8   1  10      127.29      126.35     12.27 o 
   9   1  10        9.33       -9.86     10.07 o 
  10   1  10       33.15       45.78     10.60 o 
  11   1  10        1.59        0.20     10.17 o 
  12   1  10       13.42       19.44     10.75 o 
  13   1  10        3.69       -3.57     13.50 o 
  14   1  10       52.82      102.57     16.09 o 
 -14   2  10       15.05        2.84     12.42 o 
 -13   2  10       15.00       -6.69     11.80 o 
 -12   2  10        8.60      -11.21     11.21 o 
 -11   2  10        0.04      -10.49     10.49 o 
 -10   2  10        1.41       -5.11     10.82 o 
  -9   2  10       10.44       -3.15     10.16 o 
  -8   2  10       36.33       17.24     10.13 o 
  -7   2  10      119.39      127.48     12.18 o 
  -6   2  10       76.94      101.48     11.61 o 
  -5   2  10      285.15      288.03     16.14 o 
  -4   2  10       37.69       29.07     12.13 o 
  -3   2  10      344.74      340.67     35.97 o 
  -2   2  10        0.00      -12.72     12.72 o 
  -1   2  10        5.14       15.49     11.96 o 
   0   2  10       31.30       21.37     12.29 o 
   1   2  10       31.59       27.96     16.57 o 
   2   2  10       14.92       26.43     16.75 o 
   3   2  10        1.77      -19.04     19.04 o 
   4   2  10       19.25       13.35     17.10 o 
   5   2  10      114.61      108.59     13.70 o 
   6   2  10        5.15        6.29     11.93 o 
   7   2  10        0.76       -6.86      9.88 o 
   8   2  10        9.72       -4.21      9.85 o 
   9   2  10       21.89       23.81     14.11 o 
  10   2  10        0.00       -1.62     12.87 o 
  11   2  10        1.92       -0.97     10.51 o 
  12   2  10        1.85      -13.00     13.00 o 
  13   2  10       21.21       28.98     11.97 o 
 -13   3  10        7.93        9.57     12.65 o 
 -12   3  10        3.47       21.65     12.99 o 
 -11   3  10        0.52      -10.70     10.70 o 
 -10   3  10        6.15       -7.24     10.72 o 
  -9   3  10       20.19        8.26     10.38 o 
  -8   3  10        4.79       -8.13     15.26 o 
  -7   3  10        4.46       21.09     13.26 o 
  -6   3  10       40.05       40.53     10.10 o 
  -5   3  10      166.26      161.95     20.10 o 
  -4   3  10       24.54       27.19      9.53 o 
  -3   3  10       41.40       44.60     13.07 o 
  -2   3  10      157.16      190.20     31.10 o 
  -1   3  10      159.38      130.07     14.38 o 
   0   3  10      102.00      107.03     10.94 o 
   1   3  10        1.33       -8.27      8.27 o 
   2   3  10       44.66       27.70      9.44 o 
   3   3  10       12.78       -3.64     11.52 o 
   4   3  10      144.74      181.84     26.30 o 
   5   3  10        9.22       -0.71      8.87 o 
   6   3  10       87.73       71.17     14.48 o 
   7   3  10        1.77       -3.15      9.39 o 
   8   3  10       11.64       25.14     10.69 o 
   9   3  10        8.01        1.15      9.37 o 
  10   3  10        6.49        7.79     11.01 o 
  11   3  10       11.81       15.97     11.95 o 
  12   3  10        0.00       -8.22     10.81 o 
  13   3  10       38.98       34.42     12.14 o 
 -13   4  10        5.58      -12.24     12.24 o 
 -12   4  10        1.13      -11.65     12.20 o 
 -11   4  10       67.90       43.37     20.25 o 
 -10   4  10        0.02       -4.17     11.30 o 
  -9   4  10       60.73       63.94     14.11 o 
  -8   4  10       52.58       49.04     11.78 o 
  -7   4  10        3.43       -0.36     10.45 o 
  -6   4  10        3.31        1.04      9.14 o 
  -5   4  10       10.50       -3.86     10.75 o 
  -4   4  10       39.05       29.19      9.65 o 
  -3   4  10       48.44       42.19      9.55 o 
  -2   4  10        1.45        8.05     12.50 o 
  -1   4  10      139.87      111.89     22.43 o 
   0   4  10       28.38       25.00     11.71 o 
   1   4  10       29.59       12.55      9.92 o 
   2   4  10       80.45       74.58     19.89 o 
   3   4  10        0.63        0.50      9.75 o 
   4   4  10       20.83       19.00      9.82 o 
   5   4  10        3.47        3.86      9.60 o 
   6   4  10       28.13       29.35     10.47 o 
   7   4  10        0.51       -9.38      9.38 o 
   8   4  10        2.37        7.10      9.68 o 
   9   4  10        7.80       18.22     10.51 o 
  10   4  10       30.30       38.71     11.07 o 
  11   4  10        1.08       14.53     12.83 o 
  12   4  10        0.39       -7.06     12.98 o 
 -12   5  10        0.24      -11.73     11.73 o 
 -11   5  10       14.41       -5.56     12.19 o 
 -10   5  10       19.55        1.69     11.72 o 
  -9   5  10       27.07       34.15     12.11 o 
  -8   5  10        7.92        4.59     10.81 o 
  -7   5  10       49.21       42.04     10.83 o 
  -6   5  10       44.14       37.01      9.75 o 
  -5   5  10        4.65        1.80      8.90 o 
  -4   5  10       27.31       26.87      8.92 o 
  -3   5  10       62.80       66.01     10.70 o 
  -2   5  10       47.93       29.33      9.38 o 
  -1   5  10       52.07       66.61      9.95 o 
   0   5  10       57.08       53.88     15.51 o 
   1   5  10        6.58        2.59     10.57 o 
   2   5  10       11.20       -3.29      9.64 o 
   3   5  10       55.87       33.66     11.47 o 
   4   5  10       42.87       33.11     18.05 o 
   5   5  10        2.84       -9.78      9.78 o 
   6   5  10       22.41       23.17      8.76 o 
   7   5  10        2.37        1.61      7.95 o 
   8   5  10        0.09       -0.85      8.04 o 
   9   5  10        4.25       -5.18      8.53 o 
  10   5  10        0.00        5.48      8.97 o 
  11   5  10        0.02       -9.25      9.25 o 
  12   5  10        1.66       -7.94     10.86 o 
 -11   6  10        7.16        3.18     12.57 o 
 -10   6  10       11.33      -10.93     15.16 o 
  -9   6  10       49.46       33.26     14.46 o 
  -8   6  10        8.71       16.13     10.18 o 
  -7   6  10       94.13      110.65     12.68 o 
  -6   6  10        1.02       -6.73      9.32 o 
  -5   6  10       63.98       63.59     11.82 o 
  -4   6  10        1.77        4.67      8.76 o 
  -3   6  10       49.15       43.80      9.95 o 
  -2   6  10        0.31        2.97      8.22 o 
  -1   6  10        3.21       -8.63      8.63 o 
   0   6  10        0.52       -7.83      7.83 o 
   1   6  10       28.07       31.99      9.14 o 
   2   6  10       52.44       52.77      9.57 o 
   3   6  10       16.70        5.98      8.49 o 
   4   6  10      107.94      114.98     11.23 o 
   5   6  10      109.52      113.14     11.41 o 
   6   6  10       14.30       13.09     12.58 o 
   7   6  10        0.25       -5.30      8.05 o 
   8   6  10       44.57       50.04      9.84 o 
   9   6  10       14.41        8.97      9.16 o 
  10   6  10       15.18       12.03     12.54 o 
  11   6  10        0.15       -8.54     10.40 o 
 -10   7  10       39.28       57.67     14.01 o 
  -9   7  10        9.59       -0.12     10.54 o 
  -8   7  10       12.83        4.60     10.36 o 
  -7   7  10        1.28       -9.97      9.97 o 
  -6   7  10       17.49       14.29     10.27 o 
  -5   7  10        0.88        6.33      9.75 o 
  -4   7  10       11.17       12.68      9.61 o 
  -3   7  10        1.66       -2.75      8.94 o 
  -2   7  10        0.03       -8.20      8.20 o 
  -1   7  10       64.37       38.28      9.72 o 
   0   7  10        0.00       -8.07      8.07 o 
   1   7  10       36.29       35.92     10.66 o 
   2   7  10       34.55       34.27      8.78 o 
   3   7  10      192.37      198.19     24.99 o 
   4   7  10      170.67      183.18     14.05 o 
   5   7  10        8.98       -0.36      9.10 o 
   6   7  10        1.31       -9.84     13.43 o 
   7   7  10       18.85       21.85     12.58 o 
   8   7  10       17.52        2.20     11.23 o 
   9   7  10       15.30       12.24      9.89 o 
  -8   8  10       36.98       59.97     12.00 o 
  -7   8  10       15.43        7.61     11.06 o 
  -6   8  10       10.38      -10.40     10.40 o 
  -5   8  10        1.84       -9.20      9.20 o 
  -4   8  10        2.84        0.07     10.07 o 
  -3   8  10        0.09       -9.42      9.42 o 
  -2   8  10       48.80       40.09     10.47 o 
  -1   8  10       20.68       13.65     10.34 o 
   0   8  10      128.04      139.29     17.55 o 
   1   8  10       12.95        2.67      8.65 o 
   2   8  10       44.25       26.85      9.07 o 
   3   8  10       62.41       51.55     16.88 o 
   4   8  10       25.31       20.33      9.25 o 
   5   8  10        3.37        3.61      9.32 o 
   6   8  10        8.56       -7.77      9.55 o 
   7   8  10       37.67       15.35     11.09 o 
  -5   9  10        2.24      -10.01     10.01 o 
  -4   9  10        1.30      -10.33     10.33 o 
  -3   9  10       11.46       -1.41     10.00 o 
  -2   9  10        2.51        4.63     10.06 o 
  -1   9  10      166.25      156.43     13.54 o 
   0   9  10       52.00       68.48     11.47 o 
   1   9  10       49.82       59.40     11.29 o 
   2   9  10        9.75       -6.41      9.59 o 
   3   9  10       12.04        2.02      9.76 o 
   4   9  10        1.81       -5.29      9.87 o 
 -11   1  11        0.39      -11.17     11.17 o 
 -10   1  11       36.46       35.21     15.34 o 
  -9   1  11        1.95      -10.64     16.62 o 
  -8   1  11       38.35       39.38     12.16 o 
  -7   1  11        7.99        7.06     10.74 o 
  -6   1  11       38.50       51.72     12.27 o 
  -5   1  11        3.58      -11.85     11.85 o 
  -4   1  11        5.62      -10.13     16.75 o 
  -3   1  11        4.34       10.21     16.80 o 
  -2   1  11      143.75      213.66     33.28 o 
  -1   1  11        2.17      -17.51     17.51 o 
   0   1  11        0.33      -11.85     15.63 o 
   1   1  11        4.88        2.88     16.11 o 
   2   1  11       60.13       53.75     18.66 o 
   3   1  11        9.93       10.83     21.91 o 
   4   1  11        4.84      -10.96     22.32 o 
   5   1  11       16.96        2.65     18.01 o 
   6   1  11       87.89      113.10     21.17 o 
   7   1  11       56.34       58.57     20.77 o 
   8   1  11        0.58      -12.95     12.95 o 
   9   1  11        6.32       12.11     11.47 o 
  10   1  11        1.75        2.50     10.44 o 
 -11   2  11       51.81       50.89     13.89 o 
 -10   2  11        7.54        3.01     10.93 o 
  -9   2  11       12.71        0.09     10.62 o 
  -8   2  11        2.59       -9.85      9.85 o 
  -7   2  11       33.24       31.64     12.68 o 
  -6   2  11       17.49        8.25     10.25 o 
  -5   2  11        0.08       -7.75     13.52 o 
  -4   2  11       69.03       68.39     16.56 o 
  -3   2  11      218.33      211.71     37.26 o 
  -2   2  11        0.63       28.27     14.50 o 
  -1   2  11       52.09       61.02     43.06 o 
   0   2  11        1.03       11.26     12.58 o 
   1   2  11        4.17      -12.14     16.62 o 
   2   2  11       12.90       24.83     17.40 o 
   3   2  11        0.16       -4.86     16.81 o 
   4   2  11        1.03        9.54     17.97 o 
   5   2  11        0.14      -12.55     12.55 o 
   6   2  11        3.21        9.12     12.52 o 
   7   2  11        6.89       -1.38     10.75 o 
   8   2  11        0.95      -11.64     11.64 o 
   9   2  11        0.35      -13.57     13.57 o 
  10   2  11        0.13      -10.06     10.06 o 
 -10   3  11        0.70       11.72     15.48 o 
  -9   3  11        0.23        5.51     11.25 o 
  -8   3  11       63.00       60.47     12.09 o 
  -7   3  11        8.23        0.69     10.88 o 
  -6   3  11       32.95       32.77     10.84 o 
  -5   3  11        4.28        2.80     11.03 o 
  -4   3  11       28.58        5.12     14.51 o 
  -3   3  11       24.72       49.31     28.82 o 
  -2   3  11      208.20      197.79     16.73 o 
  -1   3  11       77.34       66.76     30.99 o 
   0   3  11       52.76       42.33     25.60 o 
   1   3  11       95.15       63.62     26.05 o 
   2   3  11        7.35       -0.53     12.58 o 
   3   3  11       40.64       33.01     14.71 o 
   4   3  11        4.63       -6.44     10.45 o 
   5   3  11        1.23        0.53     10.33 o 
   6   3  11       17.83        9.09     10.82 o 
   7   3  11        0.43      -10.79     11.14 o 
   8   3  11       36.10       43.60     13.11 o 
   9   3  11        0.00      -12.07     12.07 o 
  10   3  11        0.53       18.36     19.80 o 
  -9   4  11        0.07      -11.13     11.13 o 
  -8   4  11        0.00       -2.81     10.84 o 
  -7   4  11        0.02      -10.60     10.60 o 
  -6   4  11       17.75       14.71     14.68 o 
  -5   4  11        2.76      -10.02     10.02 o 
  -4   4  11       31.13        9.63     10.32 o 
  -3   4  11       42.50       17.59     13.30 o 
  -2   4  11      289.61      308.01     57.34 o 
  -1   4  11       14.65       21.69     13.65 o 
   0   4  11      117.74      109.33     22.75 o 
   1   4  11      103.56       94.51     15.20 o 
   2   4  11       17.90        3.78     10.91 o 
   3   4  11        3.51       -9.76      9.76 o 
   4   4  11       31.95       24.46     10.97 o 
   5   4  11      170.05      225.44     20.44 o 
   6   4  11        0.22       -5.34     11.32 o 
   7   4  11       54.91       33.76     14.71 o 
   8   4  11        3.92       -1.45      9.21 o 
   9   4  11        2.66       -1.60      9.74 o 
  -8   5  11       11.54      -10.92     11.35 o 
  -7   5  11        9.79      -11.18     11.18 o 
  -6   5  11       84.35      106.02     11.96 o 
  -5   5  11        9.92        8.91     10.95 o 
  -4   5  11       87.14       94.26     15.02 o 
  -3   5  11      133.45      130.42     12.49 o 
  -2   5  11        8.98       -9.56     13.57 o 
  -1   5  11      148.09      157.02     17.88 o 
   0   5  11       38.31       13.37     15.62 o 
   1   5  11        0.39       -9.19     13.42 o 
   2   5  11      119.36      104.79     14.46 o 
   3   5  11        3.63       13.41     11.89 o 
   4   5  11       10.75       -6.87     13.14 o 
   5   5  11       12.46        0.75     19.52 o 
   6   5  11       21.20        3.28      9.22 o 
   7   5  11        6.49       40.24     11.07 o 
   8   5  11       63.26       67.52     13.24 o 
  -6   6  11        0.17      -11.15     11.15 o 
  -5   6  11       11.53       14.04      9.80 o 
  -4   6  11        6.96       -5.14      9.38 o 
  -3   6  11       32.31       24.01     14.76 o 
  -2   6  11       35.50       28.13     10.21 o 
  -1   6  11        9.79        7.65      9.88 o 
   0   6  11       95.77      105.01     17.44 o 
   1   6  11       81.30       49.24     15.55 o 
   2   6  11       42.34       10.72     15.78 o 
   3   6  11       86.36      104.72     15.42 o 
   4   6  11       85.30       85.78     11.61 o 
   5   6  11      128.41      129.83     13.43 o 
   6   6  11       19.00       27.21     11.11 o 
  -4   7  11        4.95       -6.47      9.42 o 
  -3   7  11        6.34       -9.38      9.38 o 
  -2   7  11       10.36        0.09      9.03 o 
  -1   7  11        8.03       16.28      9.42 o 
   0   7  11        1.88       -9.30     10.77 o 
   1   7  11        6.02       -0.39     10.02 o 
   2   7  11       62.88       65.95     11.48 o 
   3   7  11       21.65       11.01     10.94 o 
  -6   0  12       63.57       64.50     40.14 o 
   0   0  12        0.30      -29.25     29.25 o 
   1   0  12       45.15       22.30     21.39 o 
   2   0  12       22.25       -3.24     23.34 o 
   3   0  12        5.23      -30.11     30.11 o 
   4   0  12        0.18      -21.07     33.79 o 
   5   0  12        5.57       -5.40     31.71 o 
  -6   1  12        2.70       18.01     13.83 o 
  -5   1  12       86.30       98.88     14.00 o 
  -4   1  12       87.00       46.95     21.11 o 
  -3   1  12        1.65      -17.60     17.60 o 
   0   1  12        4.81       -0.86     19.77 o 
   1   1  12       19.53       19.43     18.33 o 
   2   1  12        0.63      -17.25     17.25 o 
   3   1  12        5.00       25.52     18.72 o 
   4   1  12        0.66        7.45     23.47 o 
   5   1  12        2.18      -21.32     24.06 o 
  -5   2  12        0.56      -12.17     12.17 o 
  -4   2  12        1.38        2.47     20.12 o 
  -3   2  12       27.53       26.45     20.31 o 
  -2   2  12       13.00      -17.48     17.48 o 
  -1   2  12       22.40       13.26     15.34 o 
   0   2  12        4.06      -25.18     25.18 o 
   1   2  12        1.44      -20.21     20.21 o 
   2   2  12        2.62       -9.51     17.56 o 
   3   2  12       23.54       38.95     19.54 o 
   4   2  12        2.63       10.59     18.41 o 
  -4   3  12       18.07       10.63     26.82 o 
  -3   3  12        2.08      -15.09     15.09 o 
  -2   3  12       40.34       45.96     22.54 o 
  -1   3  12        1.57      -13.26     20.65 o 
   0   3  12        1.75       -0.71     40.42 o 
   1   3  12        2.08       -2.25     15.55 o 
   2   3  12       69.86       72.40     17.88 o 
   3   3  12       14.39        2.75     13.33 o 
  -1   4  12        0.00      -17.53     20.01 o 
   0   4  12       52.52       28.52     22.09 o 
                                                 
